# Supplementary material for: Distinct neurodevelopmental and epileptic phenotypes associated with gain- and loss-of-function GABRB2 variants
Source: eBioMedicine. 2024 Jul 11;106:105236. doi: 10.1016/j.ebiom.2024.105236 (PMC11296288; doi:10.1016/j.ebiom.2024.105236)
Supplement: Supplementary Table S1 — Detailed clinical information for all individuals and functional data. [file mmc1.xlsx]

## Sheet: Clinical information
#	Sex/age at last follow-up	GABRB2 Variant	Functional domain	Age at sz onset	Syndrome	Seizure type(s)	Triggering factors	EEG	Seizure outcome	Current treatment	Response to GABAergic drugs	Cognition	Language	Gait	Neuro-psychiatric/ behavioural features	Dystonia/ dyskinesia/ hyperkinesia/ chorea	Neurological signs/ clinical examination	Microcephaly	Additional features	Early Mortality	Source
Loss of function
1	F/25y	A159S p.(Ala159Ser)	ECD	12m	DS-like	Onset with febrile status epilepticus at age 1y. Fo, myoclonic, prolonged episodes with reduced consciousness, salivation and eyelid myoclonia.	Fever, stress	In 2006 high voltage bilateral atypical spikewave complexes. Later interictal EEGs normal	Few prolonged sz per year	VPA, LTG (+ CZP started for non-REM sleep parasomnia)	VPA (positive response). No clear effect of CZP on sz	Mild ID	Full sentences	Walking independently since 16 months	ADHD; Agression. Behavior much better since association LTG	No	No	No	Delayed menarche. Bruxism	No	el Achkar et al., 2021 Updated info
2	F/8y	M161L p.(Met161Leu)	ECD	9m	FS+	Fo	Fever	Normal	Monthly sz	LEV, PER	VPA (not tolerated - cognitive side effects)	Mild ID	Full sentences	Walking independentlysince 16 months	Mild autistic features	No	No	No	Unilateral ptosis	No	el Achkar et al., 2021 Updated info
3	M/15y	Q172H p.(Gln172His)	ECD	9m	FS+	Febrile GTCS	Fever	No EEG	Seizure free/ 10yoa	No treatment	NR	Mild ID	Full sentences	Walking independently since 15 months	No	No	Poor coordination	No	No	No	Previously unpublished
4	M/8y	Y181F p.(Tyr181Phe)	ECD – GABA binding site	8m	DS-like	Fo, GTCS, atonic, atypical absences	Fever, photo	Focal IED (SW/PSW) centro-parieto-temporal	Monthly sz	VPA	VPA (positive response)	Mild DD	Mild language impairment	Walking independently	ADHD	No	No	No	No	No	el Achkar et al., 2021
5	M/3y	Y181F p.(Tyr181Phe)	ECD – GABA binding site	6.5m	DS	Fo, myoclonic, GTCS, SE, hemiclonic sz	Fever	Multifocal IED	Seizure free / 23moa	VPA, CZP, OXC	VPA, CZP (positive response)	Mild ID	No words at the age of 2 years	Walking independently	UK	UK	No	No	No	No	Yang et al., 2020
6	M/5y	Y183H p.(Tyr183His)	ECD – GABA binding site	6m	NDD + epilepsy	Fo, GTCS, atonic, atypical absences	Fever	6 m Normal / IED Temporo-occipital	Daily to monthly sz	LEV	VPA (no effect)	Mild DD	Phrases	Walking independently	Anxiety	No	Ataxia; Hypotonia; Clumpsy	No	Obesity	No	el Achkar et al., 2021 Updated info
7	F/5y	Q248K p.(Gln248Lys)	M1	No seizures	NDD	NR	NR	Abnormal slow background	NR	No treatment	NR	Mild ID	Severe language impairment (few words)	Walking independently since 2.5 years	ADHD; Severe temper tantrums; Autistic features	No	No	No	Strabismus	No	Previously unpublished
8	F/4y	P300L p.(Pro300Leu)	M2-M3	5m	NDD + epilepsy	Fo, myoclonic	Fever	7 mo Normal / 12 mo Generalized IED	Seizure free	LEV, VPA	VPA (positive response)	Moderate DD	Severe language impairment (few words)	Walking independently since 16 months	Autistic behavior, ADHD	No	Hypotonia	No	Strabismus; hypertelorism, low nasal bridge	No	el Achkar et al., 2021 Updated info
9	F/6y	P300L p.(Pro300Leu)	M2-M3	7m	DEE	FIAS	Fever	Focal slowing right parasagital region	Monthly sz	LEV	CLB (stopped because of side effects)	Moderate ID	Severe language impairment (few words)	Walking independently since 30 months	Hyperactivity	No	No	No	Strabismus	No	Previously unpublished
10	F/20y	Y301C p.(Tyr301Cys)	M2-M3	8m	DEE	Fo, hemiclonic, eyelid myoclonia, atonic, GTCS	Fever, light, eye rubbing	Focal IED	One seizure per year	VPA, LEV, Keto	VPA (positive response, in combination with LEV and ketogenic diet)	Severe ID	Severe language impairment (few words/echolalia)	Unsteady gait since 7 years	Mood swings, Restlessness, Suspicion of a bipolar disorder	No	Hypotonia	No	Pes planovalgus; Scoliosis; breath spelling holds; bruxism	No	Previously unpublished
11	F/15y	Y301C p.(Tyr301Cys)	M2-M3	7m	DEE	Tonic, reflex sz, Fo (hemiclonic ) to bilateral GTCS, photic induced myoclonic sz	Fever, photo	Generalized (awake) and Focal (Sleep) IED Myoclonic sz induced by Photic Stimulation	Weekly sz	VPA, CZP	VPA (positive response), CLB (no effect)	Severe ID	Nonverbal	Unsteady gait; Walking with valgus and flexed knees since 3 years	Short attention span	No	Hypotonia, Stereotypies, myoclonus, dysparaxia	No	Strabimus; VEP: cortical hyperexcitability with increased cortical potential	No	Previously unpublished
12	M/17y	Y301C p.(Tyr301Cys)	M2-M3	6m	DEE	Stress or light-induced eyelid myoclonia; rare GTCS; in childhood tonic sz focal sz with impaired awareness	Fever, light, stress	10 mo IED Bilateral posterior	Daily eyelid myoclonia	TPM, BRV	UK	Moderate ID	Severe language impairment (short sentences/echolalia)	Walking independently since 2 years and 3 months	ADHD; ASD; Aggression	No	No	No	No	No	Previously unpublished
13	F/8.5y	Y301C p.(Tyr301Cys)	M2-M3	9m	MAE	Myoclonic, atonic, GTCS, atypical absence, light-induced eyelid myoclonia	Light, photo, sonosensibility	Generalized PSW	Daily eyelid myoclonia	LEV, CBD, VPA, Keto, CZP	UK	Moderate ID	Severe language impairment (few words)	Walking independently	No	No	Ataxia; Hypotonia	UK	Macrosomia	No	Maillard et al., 2022 Updated info
Gain of function (low sensitivity shift)
14	F/10y	F245L p.(Phe245Leu)	M1	3m	NDD + epilepsy	Fo, GTCS	No	Abnormal slow background + Focal and Generalized SW	Weekly SZ	LTG, LEV	UK	ID unspecified	Phrases	Walking independently	Hallucinations, Anxiety, OCD, Autistic features	No	Hypotonia	No	Strabismus	No	el Achkar et al., 2021
15	M/2y	I246T p.(Ile246Thr)	M1	5m	LGS-like	Fo, tonic	No	Modified Hypsarrhythmia - Focal SW central region	Daily SZ	Uk	CLB (no response)	Severe DD	Nonverbal	Nonambulant	No	No	Spasticity, no head control	Yes	Upslanting palpebral fissures, tapered fingers	2y: pneumonia	el Achkar et al., 2021
16	M/3y	I246T p.(Ile246Thr)	M1	2m	EIDEE	Fo, myoclonic	No	Abnormal slow Background +burst suppression pattern in sleep - Multifocal IED	Daily SZ	PB	PB (positive response)	Severe DD	Nonverbal	Nonambulant	No	Dystonia	No head control, hypotonia	No	No	No	el Achkar et al., 2021
17	M/10y	L247R p.(Leu247Arg) 30% mosaic	M1	7m	DEE	Sz w/ apnea, cyanosis and tremor of the limbs; hypomotor sz w/ hypotonia and upgaze deviation; Hypertonic sz associated w/ laughter	No	Bilateral Asynchronous Temporal IED / Fronto-central SW	Intractable, daily tonic seizures	CBZ, CLB, VNS	CBZ (positive response); CLB >50% sz reduction	Severe ID	Nonverbal	Unsteady gait since 13 months	Stereotypies	Dystonia, chorea	Hypotonia	No	Ptosis; motor restlessness; dysmorphic features: Prominent eyes and mild ptosis, open mouth	No	Previously unpublished
18	M/4y	L255V p.(L255Val)	M1	5m	NDD + epilepsy	Atonic, GTCS, eye rolling + head/lips twitch/quiver	No	3 mo Muktifocal IED / 2,5 yo GSW continous during sleep + Abnormal slow background / Abnormal Slow Background and GSW consistent with ESES	Daily SZ	UK	PB, VPA, CLB (positive response)	Severe DD	Nonverbal	Nonambulant	No	Chorea, dystonia	Paroxysmal downgaze, hypertonia, tremor	No	Opsoclonus-like eye movements	4y: SUDEP	el Achkar et al., 2021
19	M/15y	L277S p.(Leu277Ser)	M2	4y8m	DEE	Myoclonic, atonic, absence, GTCS	No	Abnormal Slow background	Seizure free	LEV, LTG	VPA (positive response)	Severe ID	UK	Walking independently - Broad-based gait	No	No	Spasticity, poor coordination	No	UK	No	Hamdan et al., 2017
20	F/10y	L277S p.(Leu277Ser)	M2	2y	DEE	GTCS, atonic	Fever	Rhythmic slow activity	Seizure free	LTG	VPA (no effect)	Severe ID	UK	UK	No	No	Brisk reflexes	Yes	UK	No	Hamdan et al., 2017
21*	F/3y	I288T p.(Ile288Thr) mosaic	M2	4m	NDD + epilepsy	Paroxysmal staring, head drops and heavy breathing/stiffening (unclear if seizures)	UK	6 mo Normal / 16 mo abnormal slow background + Focal slowing in right hemisphere / 24 mo normal	UK	LEV	CLB (no effect)	Moderate DD	Nonverbal	Walking independently	Stereotypies	Hyperkinesia, chorea	Hypertonia, tremor	Yes	Strabismus, autonomic dysfunction (sweating, flushing, apparent discomfort	No	el Achkar et al., 2021
22	F/7y	N289H p.(Asn289His)	M2	No seizures	NDD	NR	NR	NR	NR	No treatment	UK	Moderate ID	Few words	Unsteady gait	Autistic features	No	Hypotonia; nystagmus	UK	Strabismus, myopia, astigmatism	No	Previously unpublished
23*	F/1.5y	R293P p.(Arg293Pro)	M2	No seizures	NDD	NR	NR	Normal	NR	No treatment	NR	Severe DD	NR	NR	No	Dyskinesia, dystonia	No	No	Cortical vision impairment	No	Hamdan et al., 2017
24*	F/7y	R293P p.(Arg293Pro)	M2	4y10m	NDD + epilepsy	Tonic	No	Not performed	Seizure free	LEV	UK	Moderate ID	Nonverbal	Nonambulant	No	Chorea, dystonia	Nystagmus, spasticity	Yes (borderline)	No	No	Previously unpublished
25	F/4y	I299L p.(Ile299Leu)	M2-M3	1y7m	DEE	Fo, G(N/A)	Infections, dental eruption	Generalized and Focal IED + Abnormal slow background (ESES) / Focal Centro-parietal-temporal IED + Generalized SW/PSW	Multiple daily sz	PB, TPM, CZP, LEV, VPA	VPA, CZP (slight response in combination with TPM)	Severe ID	Nonverbal	Nonambulant	No	Chorea, dyskinesia	Hypotonia, no head control	Yes	Strabismus, low-set ears, dysplastic pinnae, ptosis, short/broad philtrum, micrognathia, open mouth, high palate, minimal spontaneous movements, feeding difficulties, gastrostomy tube	4y: SE	el Achkar et al., 2021 Updated info
26	M/10y	V302M p.(Val302Met)	M2-M3	8m	NDD + epilepsy	Fo, G(N/A)	No	Abnormal slow background + Generalized / mutifocal IED	Seizure free	LEV	UK	Moderate ID	Few words	Walking with support	ADHD, Autistic behavior, OCD	Chorea, hyperkinetic	Ataxia	No (macrocephaly)	Strabismus, hypertelorism, downslanting palpebral fissures, tethered cord, macrocephaly	No	el Achkar et al., 2021
27	F/17y	V302M p.(Val302Met)	M2-M3	6y	NDD+ epilepsy	GTCS	Intercurrent illness, seizures at awakening	Polyspike and slow wave discharges in EEG after sleep deprivation	UK	VPA	VPA (good response)	Moderate ID	Nonverbal	Achieved autonomous deambulation at age 3 years. Broad based gait.	Hand stereotypies, screaming episodes	Hyperkinetic movements	Hypotonia	No	Strabismus, sleep disturbances (frequent awakens)	No	Previously unpublished
28	M/9y	V302M p.(Val302Met)	M2-M3	No seizures	NDD	NR	NR	NR	NR	CZP (for the movement disorder)	CZP (good response)	Severe ID	Nonverbal	Walking independently, broad based gait since 6 years	Autistic features	Dyskinesia	Hypotonia, myoclonus	Yes	Strabismus, ptosis; Arched eyebrows; Prominent forehead	No	Previously unpublished
29	F/42y	V302M p.(Val302Met)	M2-M3	2y	Rett Syndrome	Tonic sz (mainly during sleep)	No	Abnormal Slow Background Focal IED (Sleep)	Seizure free	Monotherapy (UK)	UK	Severe ID	Nonverbal	Apraxic and slow gait but autonomous since 16 months, climbs the stairs	Autistic features; Stereotypies - upper limbs flickering	No	No	Yes	Hyperventilation; Bruxism	No	Cogliati et al., 2019
30	M/14y	A304T p.(Ala304Thr)	M3	2y	NDD + epilepsy	Fo, myoclonic, absence	No	Abnormal slow Background + Focal frontal and temporal IED	Yes, controlled	TPM, CLB	VPA (potitive response), CLB (controlled)	Severe ID	Nonverbal	Walking with support, broad based gait since 6 years	Hyperactivity, Anxiety	No	Hypotonia; Ataxia	No	Strabismus	No	el Achkar et al., 2021 Updated info
31	M/3y	A304T p.(Ala304Thr)	M3	1d	EIDEE	F0	No	Focal IED	UK	CLB, LEV	CLB (positive response)	Severe DD	Nonverbal	Nonambulant	Agitation, stereotypies	No	Hypotonia	No	Strabismus	No	Previously unpublished
Gain of function (high sensitivity shift)
32	M/2m	L283I p.(Leu283Ile)	M2	3d	EIDEE	Myoclonia, clonic, automatism (chewing), migrating	No	Burst-suppression	Intractable	PB	PB (no response)	Severe DD	NR	NR	No	NR	Hypotonia	Yes	No ocular interaction, feeding difficulties	2m: cause unknown	Maillard et al., 2022 Updated info
33	M/17d	T284K p.(Thr284Lys)	M2	7d	EIDEE	Tonic sz with apnea, myoclonia	No	Burst-suppression	Intractable	PB, LEV, MDZ, B6	PB (no response)	Severe DD	NR	NR	NR	NR	Hypotonia	No	Jitteriness, back arching	17d: cause unknown	Hamdan et al., 2017
34	M/6y	K298G p.(Lys298Gly)	M2-M3	6m	DEE	Fo, atonic	Fever	Multifocal IED	Intractable	TPM	VPA (seizure aggravation)	DD	UK	Walked independently since >2 years	UK	UK	No	No	UK	No	Yang et al., 2020
35	M/3y	I299S p.(Ile299Ser)	M2-M3	3m	IESS	Fo, spasms	No	Modified Hypsarrhythmia	Daily SZ	VGB, RUF, CBD, CLB	VGB, CLB (positive response in combination with RUF and CBD)	Severe DD	Nonverbal	Nonambulant	No	Chorea	Hypotonia; nystagmus, limited head control	Yes	Gastrostomy tube, constipation	No	el Achkar et al., 2021
36	M/1.5y	K303N p.(Lys303Asn)	M2-M3	1d	EIDEE	UK	UK	UK	UK	UK	UK	Severe DD	NR	NR	UK	UK	UK	Yes	UK	1.5y: respiratory failure after RSV	Balridge et al., 2017
37	M/14m	K303N p.(Lys303Asn)	M2-M3	10d	EIDEE	Fo, epileptic spasms, myoclonic, SE	Fever	Burst-suppression / Hypsarrhythmia / Multifocal IED / Generalized SW	Intractable	UK	VGB,VPA,PB (positive response) CLB (negative response)	Severe DD	NR	Nonambulant	NR	UK	Hypotonia, no head control, nystagmus	Yes	Dysphagia, congenital feeding problems	14m: pneumonia	Yang et al., 2020
38*	M/5y	K303R p.(Lys303Arg)	M2-M3	3d	EIDEE	Fo, tonic, myoclonic	No	Burst-suppression (3d), hypsarrhythmia (8 m), multi Focal (5y)	One seizure/m	TPM, ZNS, VPA, LTG	VPA (positive response), VGB, CLB (not tolerated)	Severe ID	Nonverbal	Nonambulant	No	No	Hypotonia, no head control, spasticity	Yes	Strabismus, poor eye contact, gastrostomy tube	No	el Achkar et al., 2021 Updated info
39*	M/4y	K303R p.(Lys303Arg)	M2-M3	1d	EIDEE	Fo, tonic	No	Abnormal slow background + Multifocal IED	Rare seizures	TPM	VPA (positive response)	Severe ID	Nonverbal	UK	No	Dystonia	Hypotonia, spasticity	Yes	Neonatal feeding difficulties	No	Hamdan et al., 2017
40*	M/10y	K303R p.(Lys303Arg)	M2-M3	1d	EIMFS	Fo	No	Multifocal IED	Seizure free	TPM	VPA (positive response in combination with LTG)	Severe ID	Nonverbal	Nonambulant	No	Dystonia	Spasticity	No	Feeding difficulties	No	Previously unpublished
Neutral
41	F/UK	R293W (p.Arg293Trp)	M2	1y1m	UK	GTCs	UK	Normal background, generalized spike and wave discharges	Intractable	UK	UK	Normal	Full sentences	Walking idependently	Aggressive behavior, delusions	No	No	No	No	No	el Achkar et al., 2021
42	M/31y	R293W (p.Arg293Trp)	M2	18y	TLE	Focal impaired awareness non-motor (sensory - epigastric); focal to GTC	UK	Focal spikes right temporal	Intractable	UK	UK	Normal	Full sentences	Walking idependently	No	No	No	No	No	No	el Achkar et al., 2022
*: Functional analysis revealed mixed GOF/LOF traits
Abbreviations: ADHD, attention-deficit hyperactivity disorder; CLB, clobazam; CZP, clonazepam; d, days; DD, developmental delay; DEE, developmental and epileptic encephalopathy; DS, dravet spectrum; EIDEE, early infantile developmental and epileptic encephalopathy; EIMFS, epilepsy of infancy with migrating focal seizures; F, female; Fo, focal seizures; FS+, febrile seizures plus; G, genralised; G…
Publications			PMID
Baldridge et al., 2017			28252636
Cogliati et al., 2019			31344879
el-Achkar et al., 2021			33325057
Hamdan et al., 2017			29100083
Maillard et al., 2022			35718920
Yang et al., 2020			32686847

## Sheet: Functional data
Variant	Variant	CADD Score (PHRD)	Emax ± SEa	EC50 (μM)a	ΔLogEC50 ± SDb	nH ± SDb	n	P (ΔLogEC50)c	GABAmax meand	GABAmax [IQR]e	n	P (GABAmax)f	Outcome	Comments
WT	WT	NA	1.00 ± 0.004	320	0.00 ± 0.16	1.69 ± 0.25	222	NA	1.0	1.0 [0.64-1.4]	371	NA	NA
A159S	p.(Ala159Ser)	23.6	1.00 ± 0.02	480	-0.27 ± 0.08	1.74 ± 0.15	13	<0.0001	0.73	0.56 [0.37-0.91]	33	0.0074	LOF
M161L	p.(Met161Leu)	25.8	1.00 ± 0.01	510	-0.36 ± 0.14	1.80 ± 0.14	14	<0.0001	0.72	0.63 [0.39-1.1]	37	0.034	LOF
Q172H	p.(Gln172His)	24.3	1.03 ± 0.04	1100	-0.63 ± 0.04	1.77 ± 0.16	17	<0.0001	0.46	0.42 [0.13-0.67]	42	<0.0001	LOF/LOF
Y181F	p.(Tyr181Phe)	31	1.03 ± 0.05	1200	-0.70 ± 0.12	1.81 ± 0.12	17	<0.0001	0.66	0.64 [0.23-0.90]	41	0.0035	LOF
Y183H	p.(Tyr183His)	27.6	1.01 ± 0.02	740	-0.55 ± 0.11	1.73 ± 0.19	12	<0.0001	1.1	0.98 [0.57-2.0]	28	0.97	LOF
F245L	p.(Phe245Leu)	24.7	1.00 ± 0.01	180	0.27 ± 0.14	1.55 ± 0.20	11	<0.0001	1.0	1.2 [0.77-1.6]	36	0.65	GOF
I246T	p.(Ile246Thr)	26.8	1.00 ± 0.01	190	0.29 ± 0.06	1.54 ± 0.26	13	<0.0001	0.90	0.71 [0.47-1.2]	37	0.38	GOF
L247R	p.(Leu247Arg)	28.7	1.00 ± 0.01	240	0.21 ± 0.07	1.31 ± 0.15	21	<0.0001	0.68	0.51 [0.36-1.2]	42	0.00089	GOF
Q248K	p.(Gln248Lys)	27.1	1.00 ± 0.01	1200	-0.61 ± 0.08	1.32 ± 0.10	17	<0.0001	0.49	0.43 [0.34-0.64]	30	<0.0001	LOF/LOF
L255V,wt	p.(Leu255Val) sin.	22.9	1.00 ± 0.01	89	0.52 ± 0.09	1.52 ± 0.16	15	<0.0001	1.2	1.2 [0.91-1.5]	29	0.15	GOF
L255V, L255V	p.(Leu255Val) dou.	22.9	1.00 ± 0.01	21	1.16 ± 0.12	1.34 ± 0.11	16	<0.0001	1.0	0.96 [0.83-1.2]	33	0.79	GOF
L277S	p.(Leu277ser)	32	1.00 ± 0.01	150	0.43 ± 0.05	1.66 ± 0.18	13	<0.0001	0.50#	0.45 [0.32-0.75]	34	<0.0001	GOF	#Above threshold
L283I	p.(Leu283Ile)	24.7	0.99 ± 0.01	32	1.10 ± 0.09	1.41 ± 0.22	15	<0.0001	1.2	1.5 [0.75-1.8]	28	0.33	GOF
T284K	p.(Thr284Lys)	28.3	1.00 ± 0.01	16	1.28 ± 0.12	1.31 ± 0.09	14	<0.0001	0.51#	0.48 [0.28-0.64]	33	<0.0001	GOF	#Above threshold
I288T	p.(Ile288Thr)	26.1	1.00 ± 0.01	210	0.21 ± 0.06	1.63 ± 0.15	16	<0.0001	0.31	0.23 [0.13-0.34]	25	<0.0001	GOF/LOF
N289H	p.(Asn289His)	25.9	1.00 ± 0.01	160	0.29 ± 0.16	1.75 ± 0.21	22	<0.0001	0.96	0.81 [0.50-1.5]	34	0.63	GOF
R293P	p.(Arg293Pro)	29.8	1.00 ± 0.01	140	0.41 ± 0.08	1.63 ± 0.15	10	<0.0001	0.36	0.32 [0.18-0.46]	31	<0.0001	GOF/LOF
R293W	p.(Arg293Trp)	?	1.00 ± 0.01	470	-0.12 ± 0.10	1.85 ± 0.20	18	0.0033	0.94	0.76 [0.53-1.4]	43	0.30	No Change
K298G	p.(Lys298Gly)	27.3	1.00 ± 0.01	53	0.77 ± 0.07	1.61 ± 0.21	11	<0.0001	0.56#	0.49 [0.25-0.68]	31	<0.0001	GOF	#Above threshold
I299L	p.(Ile299Leu)	25.9	1.00 ± 0.01	160	0.35 ± 0.11	1.47 ± 0.18	14	<0.0001	0.69	0.56 [0.36-1.1]	38	0.0029	GOF
I299S	p.(Ile299Ser)	28	1.00 ± 0.01	32	0.96 ± 0.07	2.12 ± 0.20	13	<0.0001	0.50#	0.42 [0.34-0.63]	33	<0.0001	GOF	#Above threshold
P300L	p.(Pro300Leu)	29.5	1.00 ± 0.01	1700	-0.66 ± 0.05	1.98 ± 0.09	12	<0.0001	0.11	0.11 [0.074-0.20]	17	<0.0001	LOF/LOF
Y301C	p.(Tyr301Cys)	27.9	1.00 ± 0.01	950	-0.47 ± 0.07	1.80 ± 0.14	14	<0.0001	0.33	0.23 [0.16-0.43]	25	<0.0001	LOF/LOF
V302M	p.(Val302Met)	27.8	1.00 ± 0.01	120	0.45 ± 0.10	1.67 ± 0.15	13	<0.0001	0.72	0.74 [0.44-1.3]	31	0.069	GOF
K303N	p.(Lys303Asn)	24	1.00 ± 0.01	45	0.84 ± 0.12	1.59 ± 0.16	9	<0.0001	0.59	0.50 [0.31-0.79]	27	0.0023	GOF
K303R	p.(Lys303Arg)	27.8	1.00 ± 0.01	20	1.23 ± 0.15	2.30 ± 0.40	12	<0.0001	0.36	0.28 [0.15-0.58]	31	<0.0001	GOF/LOF
A304T	p.(Ala304Thr)	28	1.00 ± 0.01	200	0.26 ± 0.12	1.70 ± 0.25	16	<0.0001	0.90	1.1 [0.47-1.3]	32	0.52	GOF
a: Fitted values from total dataset (sum of all experimental days). Emax data are presented as mean with Std. Error of fit (GraphPad Prism)
b: Average of individual datapoints (each n). ΔLogEC50 and nH data are presented as mean with S.D. values
b: Note that ΔLogEC50 data for variants are derived by comparing with the daily average of WT experiments (i.e., not summarised WT data for the total dataset)
c: P(ΔLogEC50): One-Way ANOVA, with Dunnets post hoc test
d: Data for GABAmax are presented as mean normalised to the average of the wildtype control (parallel experiments performed on same experimental days)
d: Data for GABAmax are presented as median with IQR values normalised to the median of the wildtype control (parallel experiments performed on same experimental days)
f: P(GABAmax): Mann-Whitney rank test, two-tailed
NA: Not applicable

## Sheet: In silico scores
P.position	cDNA	NM-number	SIFT	PolyPhen v2	CADD(PHRED)		SIFT	PolyPhen v2
A159S	475G>T	NM_021911	0.13	0.402	23.6		green=tolerated	green=benign
M161L	481A>C	NM_021911	0.3	0.76	25.8		red=deleterious	orange=possibly damaging
Q172H	516A>C	NM_021911	0	1	24.3			red=probably damaging
Y181F	542A>T	NM_021911	0	0.734	31
Y183H	547T>C	NM_021911	0	0.999	27.6
Q248K	742C>A	NM_021911	0	0.978	27.1
P300L	899C>T	NM_021911	0	0.088/0.988	28.5
Y301C	902A>G	NM_021911	0	1	27.9
F245L	735T>A	NM_021911	0	0.991	24.7
I246T	737T>C	NM_021911	0.04	0.917	26.8
L247R	740T>G	NM_021911	0	0.989	28.7
L255V	763C>G	NM_021911	0	0.955	22.9
L283I	847C>A	NM_021911	0	1	24.7
T284K	851C>A	NM_021911	0	0.999	28.3
N289H	865A>C	NM_021911	0	0.998	25.9
K298G	892A>G	NM_021911	0	1	27.3
I299L	895A>C	NM_021911	0.02	0.758	25.9
I299S	896T>G	NM_021911	0	0.996	28
V302M	904G>A	NM_021911	0.01	0.994	27.8
K303N	909G>T	NM_021911	0	0.999	24
K303R	908A>G	NM_021911	0	0.999	27.8
A304T	910G>A	NM_021911	0.03	1	28
L277S	830T>C	NM_021911	0	1	32
I288T	863T>C	NM_021911	0	0.998	26.1
R293P	878G>C	NM_021911	0	0.008/0.998	29.8

## Sheet: Raw data
Raw data for TEVC electrophysiological experiments
A159S
GABA CRR		A159S (b1)							A159S (b11)
	log[c]	210525-02-0A1	210525-02-0A2	210525-02-0A3	210525-02-0B5	210525-03-0A1	210525-03-0A3		210916-00-0A1	210916-00-0A3	210916-01-0A2	210916-01-0A3	210916-02-0A1	210916-03-0A1	210916-04-0A3
	-6.5	0	0	0	0	0	0		0	0	0	0	0	0	0
	-6	0	0	0	0	0	0		0	0	0	0	0	0	0
	-5.5	0	0	0	0	0	1		0	0	0	0	0	0	0
	-5	0	0	0	0	0	1		0	0	0	0	0	0	0
	-4.5	2	1	2	1	2	3		0	0	0	1	0	0	0
	-4	23	14	15	12	18	20		2	2	3	2	2	2	2
	-3.5	82	50	55	51	65	59		19	23	25	20	18	20	21
	-3	124	81	85	88	98	84		72	81	82	78	73	75	74
	-2.5	145	84	95	101	103	92		106	120	126	123	117	113	108
	-2	143	80	94	98	99	92		115	130	149	134	124	136	112
	Cntrl current (nA)	-3143	-4352	-2091	-3044	-2127	-2535		-2116	-1007	-5324	-297	-532	-1013	-960
		WT (b1)							WT (b11)
	log[c]	210525-00-0A1	210525-00-0A3	210525-00-0B5	210525-01-0A1	210525-01-0B5			210916-00-0B5	210916-01-0B4	210916-02-0B4	210916-03-0B4	210916-04-0B4	210916-04-0B5
	-6.5	0	0	0	0	0			0	0	0	0	0	0
	-6	0	0	0	0	0			0	0	0	0	0	0
	-5.5	0	0	0	0	0			0	0	0	0	0	0
	-5	1	1	0	0	0			0	0	0	0	0	0
	-4.5	14	8	4	10	5			0	0	1	0	1	0
	-4	62	50	30	61	36			6	4	7	4	6	5
	-3.5	93	99	65	111	84			35	33	48	32	38	39
	-3	108	119	81	119	107			75	83	85	74	79	87
	-2.5	107	124	82	112	107			90	111	109	96	102	114
	-2	105	126	78	105	107			92	116	116	106	110	120
	Cntrl current (nA)	-9094	-6332	-7954	-4152	-9289			-1767	-1079	-2765	-5112	-3450	-1491
Max current (nA)		b1			b11			b23
		WT (Naz23) - b1	A159S		WT (Naz23) - b11	A159S		WT (Naz23) - b23	A159S
		-9094	-3143		-1847	-2116		-1996
		-8392	-4352		-1767	-4854		-4887
		-6332	-2091			-1007
					-1079			-5353
		-7954	-3044		-1882	-5324
								-5496
		-4152	-2127		-2765	-532		-2929
		-7773	-3215		-2845	-3300		-849
		-4235	-2535			-1540
					-5112	-1013
		-9289	-3888		-1422	-3620
					-3450			-1448	-942
					-1491				-1945
						-960		-1053
								-3312
								-1597	-2272
								-1097	-2119
					-1550	-810		-2882	-2601
					-880	-770			-2418
						-873			-4501
					-3037	-1477			-1193
					-4593	-853			-2808
									-2381
M161L
GABA CRR		M161L (b1)							M161L (b20)					M161L (b21)
	log[c]	210526-00-0A1	210526-00-0A3	210526-00-0B5	210526-01-0A1	210526-01-0A3	210526-01-0B5		211125-02-0A2	211125-02-0A3	211125-04-0A2	211125-04-0A3		211213-00-0B5	211213-01-0B4	211213-01-0B5	211213-02-0B6
	-6.5	0	0	0	0	0	0		0	0	0	0		0	0	0	0
	-6	0	0	0	0	0	0		0	0	0	0		0	0	0	0
	-5.5	0	0	0	0	0	0		0	0	0	0		0	0	0	0
	-5	0	0	0	0	0	0		0	0	0	0		0	0	0	0
	-4.5	1	1	1	2	1	1		0	0	0	0		0	0	0	0
	-4	12	12	9	17	12	8		3	3	3	2		5	4	3	4
	-3.5	50	56	50	66	57	42		33	28	27	19		48	38	28	37
	-3	84	106	106	103	108	85		106	90	86	74		156	121	90	116
	-2.5	97	125	136	111	126	107		146	128	126	117		215	163	122	163
	-2	97	126	141	108	124	109		139	133	133	122		217	162	135	164
	Cntrl current (nA)	-2914	-2498	-4279	-4881	-2143	-3084		-2608	-1973	-2359	-1401		-2483	-4158	-2194	-3126
		WT(b1)							WT(b20)					WT(b21)
	log[c]	210525-00-0A1	210525-00-0A3	210525-00-0B5	210525-01-0A1	210525-01-0B5			211125-01-0A2	211125-01-0A3	211125-05-0A2			211213-00-0A2	211213-01-0A1	211213-01-0A2	211213-02-0A1
	-6.5	0	0	0	0	0			0	0	0			0	0	0	0
	-6	0	0	0	0	0			0	0	0			0	0	0	0
	-5.5	0	0	0	0	0			0	0	0			0	0	0	0
	-5	1	1	0	0	0			0	0	0			0	0	0	0
	-4.5	14	8	4	10	5			1	1	2			1	1	2	4
	-4	62	50	30	61	36			9	7	19			9	14	17	34
	-3.5	93	99	65	111	84			67	45	70			62	78	65	103
	-3	108	119	81	119	107			167	88	107			142	149	96	143
	-2.5	107	124	82	112	107			208	114	132			175	179	103	151
	-2	105	126	78		107			200	114	137			171	186	99	145
	Cntrl current (nA)	-9094	-6332	-7954	-4152	-9289			-2790	-2925	-3474			-1954	-1676	-4470	-3528
Max current (nA)		b1			b20			b21			b23
		WT (Naz23) - b1	M161L		WT (Naz23) - b20	M161L		WT (Naz23) - b21	M161L		WT (Naz23) - b23	M161L
		-9094	-2914		-2790			-7486	-7097		-1996
		-8392	-3957		-2925	-1973		-1954	-2483		-4887
		-6332	-2498						-4523
					-3474	-2359		-1676	-4158		-5353
		-7954	-4279		-1862	-1401		-4470	-2194
								-4276	-595		-5496
		-4152	-4881			-3889		-3528	-467		-2929
		-7773							-3057		-849
		-4235	-2143					-6560	-3126
		-9289	-3084
					-4728	-1188
					-7040	-1895		-749			-1448	-2959
								-929	-350			-1798
						-6503		-1306			-1053	-3616
						-1758					-3312	-3021
											-1597	-1869
											-1097	-1546
											-2882	-3052
									-595			-3910
									-252			-1311
												-1809
Q172H
GABA CRR		Q172H (b2)							Q172H (12)								Q172H (b21)
		210601-03-0A1	210601-03-0A2	210601-03-0A3	210601-04-0A1	210601-04-0A2	210601-04-0A3		210923-00-0A2	210923-00-0B4	210923-00-0B5	210923-01-0A2	210923-01-0A3	210923-01-0B4	210923-01-0B5		211213-03-0A3	211213-03-0B4	211213-03-0B5	211213-03-0B6
	log[c]
	-6.5	0	0	0	0	0	0		0	0	0	0	0	0	0		1	0	0	0
	-6	0	0	0	0	0	0		0	0	0	0	0	0	0		1	0	0	0
	-5.5	0	0	0	0	0	0		0	0	0	0	0	0	0		1	0	0	0
	-5	0	0	0	0	0	0		0	0	1	0	0	0	0		0	0	0	0
	-4.5	1	1	1	0	1	0		0	0	0	0	0	0	0		1	0	0	0
	-4	8	10	8	6	8	7		1	1	1	1	1	1	1		1	1	1	1
	-3.5	42	50	42	39	42	36		9	9	8	10	9	9	8		10	7	9	13
	-3	87	98	89	90	88	80		53	51	48	58	52	49	46		68	50	60	74
	-2.5	111	120	111	118	123	102		126	124	123	133	134	122	121		162	129	144	167
	-2	109	127	115	120	124	101		108	103	107	113	107	101	105		193	152	175	187
	Cntrl current (nA)	-2869	-3316	-3417	-1622	-4746	-3638		-2184	-2709	-1739	-2837	-1413	-3178	-2065		-329	-519	-168	-2670
		WT (b2)							WT (b12)								WT (b21)
	log[c]	210601-01-0A1	210601-01-0A3	210601-00-0B5	210601-02-0A1	210601-01-0B4			210923-05-0A2	210923-05-0B4	210923-05-0B5	210923-06-0A2	210923-06-0B4	210923-06-0B5			211213-00-0A2	211213-01-0A1	211213-01-0A2	211213-02-0A1
	-6.5	0	0	0	0	0			0	0	0	0	0	0			0	0	0	0
	-6	0	0	0	0	0			0	0	0	0	0	0			0	0	0	0
	-5.5	0	0	0	0	0			0	0	0	0	0	0			0	0	0	0
	-5	0	1	1	0	0			0	0	0	0	0	0			0	0	0	0
	-4.5	7	16	13	5	5			1	1	1	1	1	1			1	1	2	4
	-4	46	75	59	34	28			14	9	15	7	10	12			9	14	17	34
	-3.5	88	123	103	72	51			59	46	74	43	56	50			62	78	65	103
	-3	103	145	122	87	60			96	84	127	86	95	81			142	149	96	143
	-2.5	104	147	129	82	64			124	104	157	119	121	101			175	179	103	151
	-2	101	147	127	72	62			113	100	124	109	105	85			171	186	99	145
	Cntrl current (nA)	-2513	-5873	-6948	-2587	-7502			-3514	-4772	-4618	-1649	-1554	-3543			-1954	-1676	-4470	-3528
Max current (nA)		b2			b12			b21
		WT (Naz23) - b2	Q172H		WT (Naz23) - b12	Q172H		WT (Naz23) - b21	Q172H
		-2513	-2869		-3514	-2184		-7486	-156
		-6892	-3316		-4229			-1954	-329
		-5873	-3417		-4772	-2709			-519
		-1004	-879		-4618	-1739		-1676	-168
		-6948						-4470	-2670
								-4276
		-2587	-1622		-1649			-3528
		-3897	-4746		-1994	-1413
		-5776	-3638		-1554	-3178		-6560
		-7502			-3543	-2065
						-1772		-749	-64
								-929	-841
								-1306
									-111
					-3703	-2116			-123
					-1424				-465
					-4383				-52
						-3000			-918
						-2937
						-2203
						-2826
						-2839
Y181F
GABA CRR		Y181F (b1)							Y181F (b12)								Y181F (21)
	log[c]	210526-02-0A1	210526-02-0A2	210526-02-0B5	210526-03-0A1	210526-03-0A3	210526-03-0B5		210923-02-0A2	210923-02-0B4	210923-02-0B5	210923-03-0B4	210923-03-0B5	210923-04-0A1	210923-04-0A2		211213-04-0A2	211213-04-0A3	211213-04-0B5	211213-05-0A3
	-6.5	0	0	0	0	0	0		0	0	0	0	0	0	0		0	0	0	0
	-6	0	0	0	0	0	0		0	0	0	0	0	0	0		0	0	0	0
	-5.5	0	0	0	0	0	0		0	0	0	0	0	0	0		0	0	0	0
	-5	0	0	0	0	0	0		0	0	0	0	0	0	0		0	0	0	0
	-4.5	1	0	0	1	1	0		0	0	0	0	0	0	0		0	0	0	0
	-4	6	3	2	5	5	3		1	1	1	1	1	1	1		4	3	1	2
	-3.5	33	23	17	32	29	18		6	5	6	6	6	6	6		32	22	12	20
	-3	71	72	62	80	71	57		44	38	39	39	40	44	41		145	111	62	91
	-2.5	83	108	103	106	92	88		144	138	125	128	130	140	124		265	213	149	168
	-2	78	115	101	105	88	84		117	104	101	98	104	107	91		287	238	171	176
	Cntrl current (nA)	-5705	-6963	-6766	-4922	-8150	-8805		-2636	-2461	-2525	-2708	-2222	-1981	-2581		-3297	-4092	-509	-3050
		WT (b1)							WT (12)								WT (21)
	log[c]	210525-00-0A1	210525-00-0A3	210525-00-0B5	210525-01-0A1	210525-01-0B5			210923-05-0A2	210923-05-0B4	210923-05-0B5	210923-06-0A2	210923-06-0B4	210923-06-0B5			211213-00-0A2	211213-01-0A1	211213-01-0A2	211213-02-0A1
	-6.5	0	0	0	0	0			0	0	0	0	0	0			0	0	0	0
	-6	0	0	0	0	0			0	0	0	0	0	0			0	0	0	0
	-5.5	0	0	0	0	0			0	0	0	0	0	0			0	0	0	0
	-5	1	1	0	0	0			0	0	0	0	0	0			0	0	0	0
	-4.5	14	8	4	10	5			1	1	1	1	1	1			1	1	2	4
	-4	62	50	30	61	36			14	9	15	7	10	12			9	14	17	34
	-3.5	93	99	65	111	84			59	46	74	43	56	50			62	78	65	103
	-3	108	119	81	119	107			96	84	127	86	95	81			142	149	96	143
	-2.5	107	124	82	112	107			124	104	157	119	121	101			175	179	103	151
	-2	105	126	78	105	107			113	100	124	109	105	85			171	186	99	145
	Cntrl current (nA)	-9094	-6332	-7954	-4152	-9289			-3514	-4772	-4618	-1649	-1554	-3543			-1954	-1676	-4470	-3528
Max current (nA)		b1			b12			b21
		WT (Naz23) - b1	Y181F		WT (Naz23) - b12	Y181F		WT (Naz23) - b21	Y181F
		-9094	-5705		-3514	-2636		-7486	-223
		-8392	-6963		-4229			-1954	-3297
		-6332	-8762		-4772	-2461			-4092
					-4618			-1676	-626
		-7954	-6766					-4470	-509
								-4276	-3488
		-4152	-4922		-1649	-5313		-3528	-1350
		-7773	-6588		-1994	-3746
		-4235	-8150		-1554			-6560	-3050
					-3543	-2222
		-9289	-8805
						-1981
						-2581		-749	-1365
								-929	-1420
								-1306	-649
					-3703	-2085
					-1424	-2423			-499
					-4383	-2233
						-2284
						-3544
						-1647
Y183H
GABA CRR		Y183H (b2)							Y183H (b13)
	log[c]	210602-00-0A1	210602-00-0A2	210602-00-0A3	210602-01-0B4	210602-02-0A2	210602-02-0A3		210930-00-0B5	210930-01-0B5	210930-02-0B4	210930-02-0B5	210930-03-0B4	210930-03-0B5
	-6.5	0	0	0	0	0	0		0	0	0	0	0	0
	-6	0	0	0	0	0	0		0	0	0	0	0	0
	-5.5	0	0	0	1	0	0		0	0	0	0	0	0
	-5	0	0	0	1	0	0		0	0	0	0	0	0
	-4.5	1	1	0	3	1	0		0	1	0	0	0	0
	-4	11	13	5	9	7	5		1	1	2	1	1	1
	-3.5	52	51	29	30	40	33		10	13	14	11	10	14
	-3	103	86	78	57	97	92		59	68	57	55	50	63
	-2.5	117	109	112	79	127	137		119	129	103	98	103	111
	-2		110	101	79	125	136		138	151	113	108	108	117
	Cntrl current (nA)	-8122	-4229	-2205	-2579	-5905	-4385		-7068	-6428	-5389	-6723	-1968	-4181
		WT (b2)							WT (b13)
	log[c]	210601-01-0A1	210601-01-0A3	210601-00-0B5	210601-02-0A1	210601-01-0B4			210930-00-0A2	210930-00-0A3	210930-04-0A2	210930-04-0A3	210930-05-0B5
	-6.5	0	0	0	0	0			0	0	0	0	0
	-6	0	0	0	0	0			0	0	0	0	0
	-5.5	0	0	0	0	0			0	0	0	0	0
	-5	0	1	1	0	0			0	0	0	0	0
	-4.5	7	16	13	5	5			1	1	0	1	1
	-4	46	75	59	34	28			10	12	6	16	9
	-3.5	88	123	103	72	51			58	56	47	79	51
	-3	103	145	122	87	60			103	93	110	124	98
	-2.5	104	147	129	82	64			125	118	135	131	117
	-2	101	147	127	72	62			129	119	137	137	106
	Cntrl current (nA)	-2513	-5873	-6948	-2587	-7502			-2241	-5356	-1306	-1403	-1915
Max current (nA)		b2			b13
		WT (Naz23) - b2	Y183H		WT (Naz23) - b13	Y183H
		-2513	-8122		-2241	-7068
		-6892	-4229		-5356
		-5873	-2205			-8288
		-1004			-3646	-6428
		-6948
						-5389
		-2587	-2579		-1306	-6723
		-3897			-1403
		-5776			-1038	-1968
		-7502			-1915	-4181
			-5905
			-4385
					-2352	-1428
					-1583
					-5396
					-3682
						-1523
						-598
						-1285
F245L
GABA CRR		F245L (b3)						F245L (b13)
	log[c]	210617-00-0B6	210617-02-0B5	210617-02-0B6	210617-04-0A1	210617-04-0A2		210930-01-0A3	210930-02-0A2	210930-02-0A3	210930-04-0B4	210930-04-0B5	210930-05-0A3
	-6.5	0	0	0	0	0		0	0	0	0	0	0
	-6	0	0	0	0	0		0	0	0	0	0	0
	-5.5	0	0	0	0	0		0	0	0	0	0	0
	-5	0	0	1	0	0		1	0	1	0	0	1
	-4.5	5	4	7	6	2		9	3	9	2	4	10
	-4	40	27	39	37	17		59	34	51	21	32	61
	-3.5	99	60	79	75	74		109	104	86	78	76	102
	-3	135	79	108	88	117		135	150	106	115	106	125
	-2.5	157	85	114				154	184	112	131	119	130
	-2	163	77	102				154	164	114	133	123	140
	Cntrl current (nA)	-5590	-4192	-2832	-4994	-417		-3587	-679	-3454	-1585	-2832	-1728
		WT (b3)						WT (b13)
	log[c]	210617-00-0A1	210617-01-0A1	210617-01-0A2	210617-03-0A1	210617-03-0A2		210930-00-0A2	210930-00-0A3	210930-04-0A2	210930-04-0A3	210930-05-0B5
	-6.5	0	0	0	0	0		0	0	0	0	0
	-6	0	0	0	0	0		0	0	0	0	0
	-5.5	0	0	0	0	0		0	0	0	0	0
	-5	0	0	0	0	0		0	0	0	0	0
	-4.5	1	1	2	1	0		1	1	0	1	1
	-4	11	9	16	13	5		10	12	6	16	9
	-3.5	55	53	61	57	42		58	56	47	79	51
	-3	89	92	91	88	106		103	93	110	124	98
	-2.5	99	103	97	97	139		125	118	135	131	117
	-2	97	90	88	94	147		129	119	137	137	106
	Cntrl current (nA)	-4969	-2438	-2973	-2719	-1737		-2241	-5356	-1306	-1403	-1915
Max current (nA)		b3			b13
		WT (Naz23) - b3	F245L		WT (Naz23) - b13	F245L
		-4969	-9839		-2241	-1359
		-7100			-5356	-3587
			-5590
		-2438	-2101		-3646	-679
		-2973	-4192			-3454
			-2832			-1585
		-2719	-4994		-1306	-2832
		-1737			-1403
					-1038
					-1915	-788
						-1728
		-1919	-6030
		-6539
			-3270		-2352	-2018
		-7415	-4364		-1583	-2145
		-6689			-5396	-2024
			-7579		-3682	-3131
			-7843
						-2692
I246T
GABA CRR		I246T (10)													I246T (b14)
	log[c]	210909-00-0A1	210909-00-0A3	210909-01-0B4	210909-01-0B5	210909-02-0A2	210909-02-0A3	210909-03-0A1							211014-00-0B5	211014-01-0A3	211014-03-0A2	211014-03-0A3	211014-05-0A2	211014-05-0A3
	-6.5	0	0	0	0	0	0	0							0	0	0	0	0	0
	-6	0	0	0	0	0	0	0							0	0	0	0	0	0
	-5.5	0	0	0	0	0	0	0							0	0	0	0	0	0
	-5	0	0	0	0	1	0	0							1	1	1	0	0	1
	-4.5	2	4	5	6	4	6	4							9	7	7	5	4	14
	-4	21	39	38	42	31	45	43							58	53	44	41	36	77
	-3.5	83	133	90	87	84	93	123							115	114	88	108	88	125
	-3	120	177	127	126	118	123	169							141	126	110	127	107	145
	-2.5	131	195	145	150	137	141	192							143	148	122	137	126	154
	-2	128	201	154	158	139	155	199							131	158	122	135	117	150
	Cntrl current (nA)	-3612	-886	-3070	-3705	-685	-1673	-1382							-1494	-2208	-3756	-1554	-1509	-2318
		WT (b10)													WT (b14)
	log[c]	210909-00-0B4	210909-00-0B5	210909-01-0A1	210909-01-0A2	210909-01-0A3	210909-02-0B4	210909-02-0B5	210909-03-0B4	210909-03-0B5	210909-04-0A1	210909-04-0A2	210909-04-0A3		211014-00-0A2	211014-00-0A3	211014-02-0B5	211014-04-0A2	211014-04-0A3	211014-05-0B5
	-6.5	0	0	0	0	0	0	0	0	0	0	0	0		0	0	0	0	0	0
	-6	0	0	0	0	0	0	0	0	0	0	0	0		0	0	0	0	0	0
	-5.5	0	0	0	0	0	0	0	0	0	0	0	0		0	0	0	0	0	0
	-5	0	0	0	0	0	0	0	0	0	0	0	0		0	0	0	0	0	0
	-4.5	1	0	1	3	1	1	1	1	0	0	1	0		2	1	1	2	1	1
	-4	12	6	9	36	14	14	17	15	6	6	10	4		18	6	10	21	16	15
	-3.5	68	47	70	122	46	66	83	70	40	47	53	34		91	45	54	76	67	59
	-3	120	118	148	184	68	114	144	115	85	100	100	85		146	100	94	107	92	92
	-2.5	154	163	170	233	63	140	184	144	103	130	133	110		164	129	104	113	105	107
	-2	156	177	164	250	61	148	223	154	105	135	142	115		170	122	88	111	103	111
	Cntrl current (nA)	-1616	-2068	-2993	-3874	-2099	-2219	-1363	-2756	-1361	-1391	-1352	-420		-5124	-1876	-847	-3337	-2833	-3295
Max current (nA)		b10			b14
		WT (Naz23) - b10	I246T		WT (Naz23) - b14	I246T
		-1616	-3612		-5124	-907
		-2068			-1876	-1494
			-886
		-2993	-3070		-847
		-3874	-3705			-927
		-2099				-2208
		-2219			-3337
		-1363	-685		-2833	-3756
					-1328	-1554
		-2756	-1382		-3295
		-1361	-2139			-1509
						-2318
		-1391	-1052
		-1352	-916
		-420
					-5576	-764
					-3243	-4984
						-3911
		-2818	-1622
		-907	-2435
			-1379
		-2190	-963
		-1308	-1429
			-1463
			-1289
			-764
			-2004
L247R
GABA CRR		L247R (b32)										L247R (b33)								L247R (b37)
	log[c]	221104-01-2A1	221104-01-2A2	221104-01-2A3	221104-01-2B4	221104-01-2B5	221104-01-2B6	221104-01-4A1	221104-01-4A3			221109-00-2A1	221109-00-2A2	221109-00-2A3	221109-01-2A1	221109-01-2A2	221109-01-2A3			221214-01-2B4	221214-01-2B5	221214-01-2B6	221214-02-2A1	221214-02-2A2	221214-02-2A3	221214-02-2B4
	-6.5	0	0	0	0	0	0	3	0			1	0	0	0	0	0			0	0	0	0	0	0	0
	-6	0	0	0	0	0	0	2	0			1	0	1	0	0	0			0	0	0	0	1	0	1
	-5.5	0	0	0	1	0	0	1	0			1	0	0	0	0	1			0	1	0	0	0	0	1
	-5	1	1	1	1	1	1	1	0			3	1	1	1	1	1			1	0	1	1	1	1	2
	-4.5	5	6	5	5	5	6	4	5			7	5	5	6	5	5			7	4	6	5	4	7	9
	-4	27	28	27	24	29	31	23	30			32	27	26	27	25	24			31	23	31	27	26	36	40
	-3.5	66	78	64	63	77	75	61	80			71	70	69	65	65	60			77	56	74	75	70	85	97
	-3	90	103	85	85	102	101	89	116			99	104	101	92	96	86			109	80	111	94	102	115	128
	-2.5	99	106	95	94	112	111	100	130			115	124	119	109	115	102			127	95	128	112	119	129	151
	-2	107	110	90	99	117	121	106	134			117	133	128	122	127	111			122	103	140	119	128	135	172
	Cntrl current (nA)	-418	-252	-236	-212	-654	-378	-187	-482			-182	-838	-358	-453	-380	-391			-1737	-349	-1422	-618	-114	-380	-627
		WT (b32)										WT (b33)								WT (b37)
	log[c]	221104-00-2A1	221104-00-2A2	221104-00-2A3	221104-00-2B4	221104-00-2B5	221104-00-2B6	221104-00-4A1	221104-00-4A2	221104-00-4A3		221109-00-2B5	221109-02-2A1	221109-02-2A3	221109-06-2B4	221109-03-2A1	221109-03-2A2	221109-03-2A3		221214-00-2A1	221214-00-2A2	221214-00-2A3	221214-00-2B4	221214-00-2B5	221214-01-2A1	221214-01-2A2	221214-01-2A3
	-6.5	0	0	0	0	0	0	0	0	0		1	0	2	0	3	1	0		0	0	0	0	0	0	0	0
	-6	0	0	0	1	0	0	0	0	0		0	0	3	0	3	1	0		0	0	0	0	0	0	0	0
	-5.5	0	0	0	0	0	0	0	0	0		1	0	2	0	3	1	0		0	0	0	0	0	0	0	0
	-5	0	0	0	1	0	1	0	0	0		1	0	2	1	3	1	1		0	0	0	1	1	0	0	0
	-4.5	2	2	3	2	4	2	2	4	2		2	2	5	2	5	2	2		2	2	2	4	4	2	2	4
	-4	17	15	20	12	22	13	15	27	16		12	13	16	11	19	14	10		16	15	15	20	21	13	15	22
	-3.5	61	54	76	42	71	52	54	87	66		53	47	54	44	58	49	41		64	52	55	63	65	48	55	62
	-3	105	93	136	69	116	94	93	139	126		101	85	94	84	104	94	81		122	88	97	106	109	86	100	92
	-2.5	119	112	156	81	141	113	111	159	156		135	108	119	110	131	126	105		151	101	115	130	129	105	117	102
	-2	125	118	151	99	156	129	120	156	165		148	131	127	126	143	145	118		156	115	122	146	126	114	125	97
	Cntrl current (nA)	-988	-1056	-647	-554	-940	-1255	-1250	-2020	-982		-394	-520	-110	-293	-64	-229	-333		-1095	-986	-2939	-685	-1691	-2190	-1024	-1674
Max current (nA)		b32			b33			b37
		WT (T37) - b32	L247R		WT (T37) - b32	L247R		WT (T37) - b37	L247R (2)
		-988	-418		-394	-182		-1095	-1737
		-1056	-252		-718	-838			-349
		-647	-236		-520	-358		-2939	-1422
		-554	-212		-406	-453		-685	-618
		-940	-654		-110	-380		-1691
		-1255	-378		-293	-391			-380
		-1250	-187						-627
		-2020	-389					-1024
		-982	-482					-1674	-294
					-229
		-1850	-379		-333			-1002	-2108
		-750						-2871	-472
		-700	-511		-442	-368		-3837
		-1827	-407		-287	-613		-1243	-1122
		-1515	-454		-231	-290		-364	-1573
								-361
		-660	-605		-250			-1194	-264
					-498	-753		-2134	-924
			-227					-534	-567
									-457
						-625
						-246
Q248K
GABA CRR		Q248K (b34)												Q248K (b37)
	log[c]	221123-04-2A1	221123-04-2A2	221123-04-2A3	221123-05-2A2	221123-05-2A3	221123-05-2B4	221123-05-2B5	221123-05-2B6					221214-03-2A1	221214-03-2A2	221214-03-2A3	221214-03-2B4	221214-03-2B5	221214-03-2B6	221214-04-2A1	221214-04-2A2	221214-04-2A3
	-6.5	0	0	0	0	0	0	0	0					0	0	0	0	0	0	0	0	0
	-6	0	0	0	0	0	0	0	0					0	0	1	1	0	0	0	0	0
	-5.5	0	0	0	0	0	0	0	0					1	0	0	1	0	0	0	0	0
	-5	0	0	0	0	0	0	0	0					0	0	0	1	0	0	0	0	0
	-4.5	1	1	1	1	1	1	1	1					1	1	1	1	1	1	1	1	1
	-4	5	6	3	6	5	4	4	4					4	4	4	4	4	4	5	3	5
	-3.5	25	29	18	27	26	22	21	20					21	20	21	21	22	19	25	20	23
	-3	74	84	58	70	71	70	71	60					66	62	71	66	72	60	87	65	69
	-2.5	124	131	102	102	111	115	120	100					113	114	129	119	132	110	163	117	113
	-2	141	157	130	120	135	131	138	118					134	164	163	151	168	137	213	148	135
	Cntrl current (nA)	-626	-518	-1213	-1784	-1167	-1028	-505	-1806					-466	-773	-309	-340	-997	-462	-517	-405	-1052
		WT (b34)												WT (b37)
	log[c]	221123-00-2B5	221123-00-2B6	221123-01-2B4	221123-01-2B5	221123-01-2B6	221123-04-2B4	221123-04-2B5	221123-04-2B6	221123-06-2B4	221123-06-2B5	221123-06-2B6		221214-00-2A1	221214-00-2A2	221214-00-2A3	221214-00-2B4	221214-00-2B5	221214-01-2A1	221214-01-2A2	221214-01-2A3
	-6.5	0	0	0	0	0	0	0	0	0	0	0		0	0	0	0	0	0	0	0
	-6	0	0	0	0	0	0	0	0	0	0	0		0	0	0	0	0	0	0	0
	-5.5	0	0	0	0	0	0	0	0	0	0	0		0	0	0	0	0	0	0	0
	-5	0	1	0	1	0	1	0	0	1	1	0		0	0	0	1	1	0	0	0
	-4.5	3	5	3	4	4	5	3	2	7	4	2		2	2	2	4	4	2	2	4
	-4	19	32	21	21	19	27	20	13	35	29	16		16	15	15	20	21	13	15	22
	-3.5	65	89	69	62	51	71	62	48	73	103	55		64	52	55	63	65	48	55	62
	-3	105	126	89	88	68	94	96	75	90	165	86		122	88	97	106	109	86	100	92
	-2.5	127	138	98	95	73	104	107	82	102	187	93		151	101	115	130	129	105	117	102
	-2	130	139	99	100	73	109	110	78	105	191	90		156	115	122	146	126	114	125	97
	Cntrl current (nA)	-2962	-4578	-5344	-1059	-5376	-3572	-1822	-3731	-5145	-1280	-5371		-1095	-986	-2939	-685	-1691	-2190	-1024	-1674
Max current (nA)		b34			b37
		WT (T37) - b34	Q248K (2)		WT (T37) - b37	Q248K (2)
		-2962	-626		-1095	-622
		-4578	-518			-1267
		-5344	-1213		-2939	-505
		-1059	-3419		-685	-514
		-5376	-1784		-1691	-1675
		-3572	-1167			-631
		-1822	-1028			-1102
		-3731			-1024	-599
		-5145	-1806		-1674	-1418
		-1280
		-5371			-1002	-712
					-2871
		-2678	-1347		-3837	-490
		-1584			-1243	-495
					-364	-427
		-3302	-680		-361
		-4396			-1194
					-2134	-1988
			-1326		-534	-599
			-1085
			-3671
			-1016
			-782
L255V
GABA CRR		L255V, wt (b30)								wt,L255V (b30)										L255V,L255V (b30)								L255V,x (b31)									x,L255V (b31)										L255V,L255V (b31)
	log[c]	221010-01-2B4	221010-01-2B5	221010-02-2A1	221010-02-2A2	221010-02-2A3	221010-02-2B4	221010-02-2B5		221010-03-2A1	221010-03-2A2	221010-03-2A3	221010-03-2B4	221010-03-2B5	221010-03-2B6	221010-04-2A1	221010-04-2A2	221010-04-2A3		221010-05-2A1	221010-05-2A3	221010-05-2B4	221010-05-2B5	221010-05-2B6	221010-04-2B5	221010-04-2B6		221014-00-2B4	221014-00-2B5	221014-00-2B6	221014-01-2B4	221014-01-2B5	221014-01-2B6	221014-02-2B5	221014-02-2B6		221014-03-2A1	221014-03-2A2	221014-03-2A3	221014-04-2A1	221014-04-2A2	221014-04-2A3	221014-05-2A1	221014-05-2A2	221014-05-2A3		221014-03-2B4	221014-03-2B5	221014-03-2B6
	-6.5	0	0	0	0	0	0	0		0	0	0	0	0	0	0	0	0		0	0	0	0	0	0	0		0	0	0	1	0	0	0	0		0	0	0	0	0	0	0	0	0		0	1	0
	-6	0	0	0	0	0	0	0		0	0	0	0	0	0	0	0	0		2	1	1	1	1	1	1		0	0	0	1	0	0	0	0		0	0	0	0	0	0	0	0	0		1	2	1
	-5.5	0	0	0	0	0	0	0		1	1	1	1	1	1		1	1		7	5	6	8	3	6	5		1	1	0	1	1	0	1	0		2	2	1	2	1	1	1	1	1		7	7	4
	-5	3	3	2	2	2	3	3		8	8	5	8	8	9	7	5	7		29	21	23	33	15	27	23		3	4	3	2	3	2	3	2		10	11	5	11	7	8	7	10	8		36	29	18
	-4.5	19	17	14	13	11	20	21		34	39	27	34	38	36	36	27	34		58	54	52	60	42	57	60		18	24	17	12	17	15	15	13		41	38	28	53	35	34	32	40	36		80	60	47
	-4	60	53	50	49	44	58	66		70	85	65	63	71	72	80	68	76		77	80	69	72	63	68	76		61	80	58	47	62	53	52	51		67	66	63	114	76	67	60	73	76		102	76	67
	-3.5	84	79	80	69	70	80	91		89	98	82	75	75	76	94	93	92		76	82	75	78	70	73	81		86	120	86	86	106	88	84	80		75	76	91	134	102	82	74	95	85		110	84	75
	-3	102	87	91	79	83	79	98		94	100	91	81	81	83	98	92	99		81	90	89	82	80	75	85		97	144	95	108	119	96	100	93		79	79	90	147	118	90	79	103	86		113	88	81
	-2.5	103	90	96	80	85	80	100		100	100	100	78	85	81	96	95	107		83	90	102	83	73	74	87		104	147	99	122	132	101	109	97		81	79	99	157	128	99	81	100	90		124	92	83
	-2	105	90	98	81	82																						105	141	99	129	139	102	113	103		81	81	105	162	137	99	81	97	91
	Cntrl current (nA)	-8769	-5214	-3978	-5235	-5099	-7028	-8231		-2583	-2781	-8104	-3261	-4688	-4253	-3277	-3024	-4304		-2998	-4568	-2230	-3728	-3108	-2905	-3732		-1976	-6751	-4097	-681	-2971	-4151	-1426	-6088		-4554	-4021	-3758	-4284	-2332	-3129	-5279	-3741	-3473		-2773	-1991	-2100
		WT (b30)									WT (b31)
	log[c]	221010-00-2A1	221010-00-2A3	221010-00-2B4	221010-00-2B5	221010-00-2B6	221010-01-2A1	221010-01-2A2	221010-01-2A3		221014-00-2A1	221014-00-2A2	221014-00-2A3	221014-01-2A1	221014-01-2A2	221014-01-2A3	221014-02-2A1	221014-02-2A2	221014-02-2A3
	-6.5	0	0	0	0	0	0	0	0		0	0	0	0	0	0	0	0	0
	-6	0	0	0	0	0	0	0	0		0	0	0	0	0	0	0	0	0
	-5.5	0	0	0	0	0	0	0	0		0	0	0	0	0	0	0	0	0
	-5	0	0	1	1	1	1	1	0		0	1	0	0	0	1	0	1	0
	-4.5	2	3	3	6	3	5	4	3		3	4	2	2	2	4	3	4	3
	-4	16	20	22	31	18	31	21	17		21	22	13	14	14	21	19	22	21
	-3.5	62	59	73	79	57	91	57	53		63	60	47	54	53	67	62	64	62
	-3	117	85	115	110	86	131	81	83		90	88	82	101	102	109	95	91	96
	-2.5	138	93	134	125	96	148	87	93		103	101	100	130	124	126	113	100	116
	-2	147	96	143	129	96		85	104		105		114	142	137	137	121	100	109
	Cntrl current (nA)	-5821	-5653	-5475	-3490	-2981	-6689	-4680	-6460		-4097	-2792	-1218	-713	-2116	-2150	-1850	-2368	-4570
Max current (nA)		b30					b31
		WT - b30	L255V, wt	wt, L255V	L255V, L255V		WT - b31	L255V, wt	wt, L255V	L255V, L255V
					-2846		-4097	-1976	-4554	-2773
			-5214		-2905		-2792	-6751	-4021	-1991
					-3732		-1218		-3758	-2100
			-3978	-3261	-2998		-713		-4284	-2026
		-3490		-4688			-2116	-2971
		-2981	-5099	-4253	-4568		-2150
				-2846	-2230		-1850		-5279
		-4680		-2905	-3728		-2368
				-3732	-3108		-4570
		-3399	-2095	-918	-2770		-2676	-773	-1056	-2434
		-1995	-4732	-4440			-4151	-2844	-1094	-3377
		-3551	-3490		-3924		-1005	-3405		-4727
		-1253	-4291	-1971	-3056		-1313	-3307	-1513	-2492
		-1105	-2606	-2995	-1895			-2629	-2895	-1736
		-3720	-2563	-1529	-3411		-5812	-6096	-5961	-2202
		-3062	-2913	-1368	-1690			-2296	-1873	-4301
		-5037	-3031	-2865				-3094	-3208	-1303
		-6680		-3490	-6398			-2948	-1180	-2731
				-4464				-5232	-1779
				-1505				-2416	-2017	-2172
								-3493	-3189	-2932
								-4449	-3233	-4054
								-4011	-3397	-1061
								-1255		-8017
L277S
GABA CRR		L277S (b7)								L277S (b17)
	log[c]	210819-00-0A2	210819-01-0A3	210819-02-0A2	210819-03-0A2	210819-03-0A3	210819-04-0A3	210819-05-0A2		211028-04-0A2	211028-04-0A3	211028-04-0B4	211028-04-0B5	211028-06-0B4	211028-06-0B5
	-6.5	0	0	0	0	0	0	0		0	0	0	0	0	0
	-6	0	0	0	0	0	0	0		0	0	0	0	0	0
	-5.5	0	0	0	0	0	0	0		0	0	0	0	0	0
	-5	0	0	0	1	1	0	1		0	0	0	0	0	0
	-4.5	5	6	4	5	11	6	8		3	5	8	5	9	6
	-4	53	51	41	43	57	41	52		29	45	64	41	56	36
	-3.5	124	115	112	113	104	74	99		73	95	140	93	122	73
	-3	157	151	139	145	123	86	116		91	111	183	109	157	92
	-2.5	156	164	151	153	132	104	136		98	115	175	116	161	103
	-2	136	168	151	160	127	75	140		97	108	152	121	155	105
	Cntrl current (nA)	-1597	-1141	-433	-579	-1808	-2718	-1370		-1025	-1067	-752	-1773	-2038	-1979
		WT (b7)								WT (b17)
	log[c]	210819-00-0B5	210819-03-0B4	210819-03-0B5	210819-04-0B4	210819-04-0B5	210819-05-0B4			211028-00-0A2	211028-01-0A2	211028-01-0A3	211028-02-0A2	211028-05-0A2	211028-05-0A3
	-6.5	0	0	0	0	0	0			0	0	0	0	0	0
	-6	0	0	0	0	0	0			0	0	0	0	0	0
	-5.5	0	0	0	0	0	0			0	0	0	0	0	0
	-5	0	0	0	0	0	0			0	0	0	0	0	0
	-4.5	1	1	1	1	1	1			0	0	0	1	1	1
	-4	8	11	11	8	13	9			5	5	4	7	17	13
	-3.5	51	60	57	49	56	55			35	37	33	47	66	69
	-3	105	114	110	92	98	112			81	89	88	93	98	108
	-2.5	142	138	136	120	126	135			96	110	110	112	109	121
	-2	157	139	130	126	129	131			91	107	100	115	107	110
	Cntrl current (nA)	-5203	-1385	-1676	-4953	-4932	-1841			-2762	-1701	-2412	-3621	-2892	-1487
Max current (nA)		b7			b17
		WT (Naz23) - b7	L277S		WT (Naz23) - b17	L277S
		-1916			-2762	-1025
		-5203	-1597		-1291	-1067
						-752
		-7996	-1615		-1701	-1773
		-3414			-2412
			-1141			-2038
		-1385	-1154		-3621	-1979
		-1676			-5031
			-1033
		-4953	-850		-2892
		-4932			-1487
		-1841	-1903
		-7255
			-2718
			-1174
		-4453	-2660
		-3664
			-2685		-2757	-1562
		-1368	-2459		-1421
		-2459	-1355			-1369
			-2932			-2332
						-2278
						-2849
L283I
GABA CRR		L283I (32)										L283I (b33)
	log[c]	221104-03-4A1	221104-03-4A2	221104-03-4A3	221104-04-2A1	221104-04-2A2	221104-04-2A3	221104-04-2B4	221104-04-2B5	221104-04-2B6		221109-04-2A2	221109-04-2B4	221109-04-2B5	221109-04-2B6	221109-05-2B4	221109-05-2B6
	-6.5	0	0	0	0	0	0	5	0	0		1	1	1	1	1	2
	-6	0	0	0	1	0	0	0	0	0		1	1	0	1	1	1
	-5.5	2	2	3	4	3	2	2	2	2		2	3	2	2	3	3
	-5	14	15	15	23	18	11	13	12	9		10	11	10	9	11	11
	-4.5	52	53	58	66	60	43	48	46	35		41	46	39	38	43	44
	-4	75	77	88	86	79	68	71	71	61		69	73	65	69	68	74
	-3.5	83	85	100	93	88	74	76	78	71		83	84	80	86	78	92
	-3	90	93	111	102	93	79	78	90	75		93	87	92	101	88	110
	-2.5	100	107	119	104	100	83	92	96	78		104	95	103	109	99	121
	-2	95	118	120	103	102	82	89	98	79		106	102	106	110	99	126
	Cntrl current (nA)	-1703	-1798	-2832	-1636	-990	-1490	-811	-1475	-511		-638	-571	-1149	-349	-580	-331
		WT (b32)										WT (33)
	log[c]	221104-00-2A1	221104-00-2A2	221104-00-2A3	221104-00-2B4	221104-00-2B5	221104-00-2B6	221104-00-4A1	221104-00-4A2	221104-00-4A3		221109-00-2B5	221109-02-2A1	221109-02-2A3	221109-06-2B4	221109-03-2A1	221109-03-2A2	221109-03-2A3
	-6.5	0	0	0	0	0	0	0	0	0		1	0	2	0	3	1	0
	-6	0	0	0	1	0	0	0	0	0		0	0	3	0	3	1	0
	-5.5	0	0	0	0	0	0	0	0	0		1	0	2	0	3	1	0
	-5	0	0	0	1	0	1	0	0	0		1	0	2	1	3	1	1
	-4.5	2	2	3	2	4	2	2	4	2		2	2	5	2	5	2	2
	-4	17	15	20	12	22	13	15	27	16		12	13	16	11	19	14	10
	-3.5	61	54	76	42	71	52	54	87	66		53	47	54	44	58	49	41
	-3	105	93	136	69	116	94	93	139	126		101	85	94	84	104	94	81
	-2.5	119	112	156	81	141	113	111	159	156		135	108	119	110	131	126	105
	-2	125	118	151	99	156	129	120	156	165		148	131	127	126	143	145	118
	Cntrl current (nA)	-988	-1056	-647	-554	-940	-1255	-1250	-2020	-982		-394	-520	-110	-293	-64	-229	-333
Max current (nA)		b32			b33
		WT (T37) - b32	L283I		WT (T37) - b32	L283I
		-988	-1703		-394	-638
		-1056	-1798		-718	-469
		-647	-2832		-520	-571
		-554	-1636		-406	-1149
		-940	-990		-110	-349
		-1255	-1490		-293	-580
		-1250	-811
		-2020	-1475			-331
		-982	-511
					-229
		-1850	-823		-333
		-750
		-700	-635		-442	-504
		-1827	-922		-287	-204
		-1515	-498		-231
			-738
		-660	-310		-250	-637
					-498	-600
						-225
						-481
T284K
GABA CRR		T284K (b24)								T284K (25)
	log[c]	220211-00-0B4	220211-00-0B6	220211-02-3A1	220211-02-3A2	220211-02-3A3	220211-03-3A1	220211-03-3A2		220217-01-3A1	220217-01-3A2	220217-01-3A3	220217-02-3A1	220217-02-3A2	220217-02-3A3	220217-03-3A3
	-6.5			0	0	3	1	2		1	1	0	1	2	2	2
	-6			1			1	2		1	2	1	1	1	1	2
	-5.5	1	0	1	2	4	1	2		1	6	1	1	3	1	2
	-5	5	2	2	5	15	3	4		1	4	2	2	2	2	2
	-4.5	24	16	10	10	18	9	15		6	11	7	6	7	8	8
	-4	74	67	44	37	69	40	56		31	48	30	31	34	32	31
	-3.5	105	120	85	75	104	93	101		69	102	59	77	85	66	59
	-3	117	143	104	99	112	119	134		91	123	70	101	111	82	73
	-2.5	131	165	112	104	129	132	143		105	137	75	110	123	89	80
	-2	135	172	117	114	126	140	144		112	142	76	114	132	92	82
	Cntrl current (nA)	-1225	-1226	-1617	-2515	-1450	-1141	-1146		-907	-2232	-1264	-1606	-515	-1525	-969
		WT (b24)								WT (25)
	log[c]	220211-00-0A1	220211-00-0A2	220211-01-0A2	220211-04-0A1	220211-04-0A2	220211-02-0A1	220211-02-0A2		220217-00-0A1	220217-00-0A2	220217-00-0A3	220217-06-0A1	220217-06-0A2	220217-04-3A1	220217-04-3A2
	-6.5	0	0	0	0	0	0	0		0	0	0	0	0	0	0
	-6	0	0	0	0	0	0	0		0	0	0	0	0	0	0
	-5.5	0	0	0	0	0	0	0		0	0	0	0	0	0	0
	-5	0	0	0	0	0	0	0		0	0	0	0	0	0	0
	-4.5	2	4	1	1	2	2	1		1	1	1	1	1	0	1
	-4	20	39	16	15	21	20	18		13	13	13	10	7	5	8
	-3.5	89	108	67	79	77	87	90		71	74	59	50	44	41	54
	-3	123	125	90	117	102	113	129		122	130	97	82	96	90	115
	-2.5	147	135	109	145	119	131	160		141	145	105	100	108	117	144
	-2	147	127	108	142	114	115	164		146	144	97	92	103	118	152
	Cntrl current (nA)	-4431	-4214	-3063	-1925	-2198	-2169	-4064		-5218	-5051	-3978	-6669	-3692	-1144	-3120
Max current (nA)		b24			b25
		WT (Naz23) - b24	T284K		WT (Naz23) - b25	T284K
		-4431	-1658
		-4214
			-2114			-1264
		-5531	-1891			-1606
		-3063	-2866
			-1829		-2114	-1525
		-1925	-1598
		-2198	-1652		-3692	-2272
		-6001	-1044			-969
		-2169	-840
		-4064	-1879		-3120
			-1033		-2418
		-3887
					-1965	-850
					-1598	-1903
					-1811	-1735
					-4478
					-4544	-1820
					-3310	-1849
					-1152	-662
					-3558	-1494
I288T
GABA CRR		I288T (b28)											I288T (b29)
	log[c]	220627-01-0A1	220627-01-0A2	220627-01-0A3	220627-01-0B4	220627-01-0B5	220627-01-0B6	220627-02-0B4	220627-02-0B5	220627-02-0B6	220627-01-3A2		220707-02-0B5	220707-02-3A1	220707-02-3A2	220707-02-3A3	220707-03-3A1	220707-03-3A2
	-6.5	1	0	0	0	0	0	0	0	0	0		0	0	0	0	0	7
	-6	1	0	0	0	0	0	0	0	0	0		0	0	0	0	0	6
	-5.5	1	0	0	0	0	0	0	0	0	0		0	0	0	0	0	7
	-5	1	1	0	0	0	0	0	0	0	0		1	0	1	0	0	8
	-4.5	2	5	2	3	3	2	3	3	2	2		5	5	4	5	4	11
	-4	22	38	23	27	27	24	25	26	23	25		40	42	40	46	43	43
	-3.5	67	95	73	82	86	79	76	83	73	81		120	115	104	110	107	108
	-3	93	125	101	109	117	110	101	111	104	113		186	176	130	140	144	141
	-2.5	107	126	115	119	128	125	115	125	123	134		196	186		158	161
	-2	109	123	114	115	131	130	121	124	122	131		166	197	131	165	153	152
	Cntrl current (nA)	-272	-368	-1586	-645	-1820	-796	-729	-1936	-296	-412		-316	-472	-358	-283	-606	-407
		WT (b28)											WT (b29)
	log[c]	220627-00-0A1	220627-00-0A3	220627-00-0B4	220627-00-0B6	220627-00-3A3	220627-02-3A2	220627-02-3A3					220707-00-0A1	220707-00-0A3	220707-00-0B4	220707-00-0B5	220707-00-0B6	220707-03-0B4	220707-03-0B5	220707-00-3A1	220707-00-3A3
	-6.5	0	0	0	0	0	2	0					0	0	0	0	0	0	0	0	0
	-6	0	0	0	0	0	0	0					0	0	0	0	0	0	0	0	0
	-5.5	0	0	0	0	0	0	0					0	0	0	0	0	0	0	0	0
	-5	0	0	0	0	0	1	0					0	0	0	0	0	0	0	0	0
	-4.5	1	1	1	1	1	5	1					1	1	2	1	1	2	1	2	1
	-4	8	10	14	10	12	4	9					15	14	24	15	14	17	15	18	16
	-3.5	56	57	68	59	61	38	49					72	77	119	76	73	85	59	79	79
	-3	111	101	112	111	99	86	93					122	123	197	124	112	145	91	123	133
	-2.5	133	125	129	130	107	107	113					143	133	236	143	126	173	102	153	152
	-2	133	124	131	141	107	100	112					146	124	245	148		181	101	150	154
	Cntrl current (nA)	-3834	-1296	-1414	-1853	-2713	-897	-2365					-954	-2998	-1028	-4494	-7783	-1114	-2534	-2473	-2666
Max current (nA)		b28			b29
		WT - b28	I288T		WT - b29	I288T
		-3834	-272		-954
		-3526			-850
		-1296			-2998
		-1414			-1028
					-4494
		-1853				-283
		-3881	-729		-1114	-606
		-1897	-1936		-2534	-407
		-2713	-296			-276
			-3537		-2473
		-897	-412		-2105
		-2365	-341		-2666
		-1950			-2353	-761
		-2569	-270			-488
		-1772			-626	-482
			-1817			-188
			-873			-149
			-635			-336
			-568
						-260
			-908			-580
L289H
GABA CRR		L289H (b26)											L289H (b27)								L289H (b29)
	log[c]	220523-01-0B6	220523-02-0A1	220523-02-0B5	220523-02-0B6	220523-01-3A2	220523-02-3A1	220523-02-3A2					220617-01-0A1	220617-01-0A2	220617-01-0A3	220617-01-0B4	220617-01-0B5	220617-01-0B6	220617-01-3A1		220707-01-0A1	220707-01-0A2	220707-01-0A3	220707-01-0B4	220707-01-0B5	220707-01-0B6	220707-01-3A1	220707-01-3A3
	-6.5	0	0	0	0	0	0	0					1	0	0	0	0	0	0		0	0	0	0	0	0	0	0
	-6	0	0	0	0	0	0	0					0	0	0	0	0	0	0		0	0	0	0	0	0	0	0
	-5.5	0	0	0	0	0	0	0					0	0	0	0	0	0	0		0	0	0	0	0	0	0	0
	-5	2	2	1	2	1	1	0					0	0	0	1	0	0	0		0	0	1	0	0	0	0	0
	-4.5	22	16	8	19	10	12	14					2	3	4	2	3	2	1		3	6	7	3	2	3	4	4
	-4	69	58	37	62	49	56	61					20	28	37	20	24	19	15		27	40	42	29	19	31	29	40
	-3.5	103	84	66	87	96	99	95					76	83	91	92	76	71	78		79	89	96	101	80	87	62	106
	-3	112	100	77	94	115	117	100					109	119	108	151	103	100	105		104	108	111	140	122	116	73	138
	-2.5	115	104	68	93	127							120	140	118	171	115	106	114		111	115	124	160	119	131	76	156
	-2	120	99	66	91	119		105					115	145	114	173	115	101	113			111	113	164	127	128	71	155
	Cntrl current (nA)	-2706	-2792	-1642	-4393	-2752	-2031	-3219					-529	-2226	-1738	-560	-1893	-4013	-4164		-3141	-2188	-2026	-1813	-990	-3360	-4416	-1329
		WT (b26)											WT (b27)								WT (29)
	log[c]	220523-00-0A2	220523-00-0A3	220523-00-0B5	220523-00-0B6	220523-01-0A1	220523-01-0A3	220523-00-3A1	220523-00-3A2	220523-06-3A1	220523-06-0B6		220617-00-0A2	220617-00-0A3	220617-00-0B4	220617-00-0B5	220617-00-3A3				220707-00-0A1	220707-00-0A3	220707-00-0B4	220707-00-0B5	220707-00-0B6	220707-03-0B4	220707-03-0B5	220707-00-3A1	220707-00-3A3
	-6.5	0	0	0	0	0	0	0	0	0	0		0	0	0	0	0				0	0	0	0	0	0	0	0	0
	-6	11	0	0	0	0	0	0	0	0	0		0	0	0	0	0				0	0	0	0	0	0	0	0	0
	-5.5	0	0	0	0	0	0	0	0	0	0		0	0	0	0	0				0	0	0	0	0	0	0	0	0
	-5	7	0	0	0	0	0	0	0	0	0		0	0	0	0	0				0	0	0	0	0	0	0	0	0
	-4.5	3	4	2	1	2	2	1	4	1	1		0	0	1	1	1				1	1	2	1	1	2	1	2	1
	-4	23	32	25	15	17	20	16	34	15	13		6	5	12	9	8				15	14	24	15	14	17	15	18	16
	-3.5	39	95	109	77	68	85	90	99	64	56		45	38	49	60	47				72	77	119	76	73	85	59	79	79
	-3	79	131	181	134	107	147	162	124	105	92		91	92	72	119	84				122	123	197	124	112	145	91	123	133
	-2.5	81	149	202	133	122	163	185	141	118	96		102	114	78	133	99				143	133	236	143	126	173	102	153	152
	-2	43	143			110		181	144	112	89			115	77	125	99				146	124	245	148		181	101	150	154
	Cntrl current (nA)	-9305	-1670	-1261	-1292	-1708	-2017	-1813	-1419	-1859	-2039		-4263	-2365	-5156	-3031	-5435				-954	-2998	-1028	-4494	-7783	-1114	-2534	-2473	-2666
Max current (nA)		b26			b27			b29
		WT (Naz) - b26	N289H		WT (Naz) - b27	N289H		WT - b29	N289H
		-9305	-867		-4263	-529		-954
			-2706		-2365	-2226		-850
			-2792		-5156	-1738		-2998
		-1261	-8114		-3031	-560		-1028
		-1292				-1893		-4494	-990
		-1708			-5217	-4013			-3360
						-4164		-1114	-4416
		-2017	-4393		-5435			-2534	-2126
		-1813	-4308
		-1419	-2770					-2473
					-8033	-1284		-2105
		-1859			-1119			-2666
					-1914
						-1261		-2353	-3513
									-2583
						-1940		-626	-1770
		-2039							-2472
									-1602
		-410	-1319						-1386
		-626
		-1374	-1116						-884
			-1510						-820
			-1076
			-589
R293P
GABA CRR		R293P (b5)						R293P (b16)
	log[c]	210715-01-0A2	210715-03-0B4	210715-04-0B4	210715-04-0B5			211022-01-0B4	211022-01-0B5	211022-03-0B4	211022-03-0B5	211022-04-0B4	211022-04-0B5
	-6.5	0	0	0	0			0	0	2	0	1	0
	-6	0	0	0	0			0	0	2	0	0	0
	-5.5	0	0	0	0			0	0	2	0	1	0
	-5	0	1	0	1			2	1	1	1	1	0
	-4.5	4	7	6	8			13	11	4	7	7	6
	-4	33	47	39	45			57	69	27	44	43	43
	-3.5	83	97	86	88			93	128	65	90	79	86
	-3	108	122	107	118			107	156	89	110	94	102
	-2.5	119	128	112	147			114	164	95	105	80	101
	-2	123	129	110	115			125	172	89	108	82	98
	Cntrl current (nA)	-675	-1878	-802	-3356			-1484	-559	-113	-1403	-766	-992
		WT (b5)						WT (16)
	log[c]	210715-00-0A1	210715-00-0A2	210715-02-0A2	210715-05-0A2	210715-04-0A2		211022-00-0A2	211022-00-0A3	211022-01-0A2	211022-01-0A3	211022-04-0A2	211022-04-0A3
	-6.5	0	0	0	0	0		0	0	0	0	0	0
	-6	0	0	0	0	0		0	0	0	0	0	0
	-5.5	0	0	0	0	0		0	0	0	0	0	0
	-5	0	0	0	0	0		0	0	0	0	0	0
	-4.5	1	1	1	1	1		1	1	1	1	0	0
	-4	9	8	8	8	7		9	9	9	12	3	6
	-3.5	53	52	49	47	44		43	58	53	58	21	41
	-3	103	97	93	89	84		77	108	94	87	49	77
	-2.5	130	128	118	111	107		85	125	103	90	56	85
	-2	136	134		111	111		80	124	94	85	50	77
	Cntrl current (nA)	-2720	-2541	-2856	-3128	-3043		-9493	-2813	-4299	-5350	-1695	-3446
Max current (nA)		b5			b16
		WT (Naz23) - b5	R293P		WT (Naz23) - b16	R293P
		-2720			-9493	-1484
		-2541	-675		-2813	-559
			-1878		-4299
		-2856	-626		-5350	-1403
			-802		-1695	-766
			-3356		-3446	-992
		-3128
		-3043
					-4158	-3353
					-7304	-1536
					-2582
						-1672
						-6155
R293W
GABA CRR		R293W (b8)									R293W (b18)							R293W (22)
	log[c]	210826-00-0B4	210826-02-0B5	210826-03-0A1	210826-03-0A2	210826-03-0B5	210826-04-0A1	210826-04-0A2	210826-04-0A3		211029-00-0B4	211029-01-0A2	211029-01-0A3	211029-05-0B4	211029-05-0B5			220127-02-0B4	220127-02-0B5	220127-03-0B4	220127-03-0B5	220127-03-0B6
	-6.5	0	0	0	0	0	0	0	0		0	0	0	0	0			0	0	0	0	0
	-6	0	0	0	0	0	0	0	0		0	0	0	0	0			0	0	0	0	0
	-5.5	0	0	0	0	0	0	0	0		0	0	0	0	0			0	0	0	0	0
	-5	0	0	0	0	0	0	0	0		0	0	0	0	0			0	0	0	0	0
	-4.5	0	0	0	0	0	0	1	1		0	0	0	0	0			0	1	1	1	0
	-4	5	4	6	6	4	5	7	7		4	5	6	3	5			7	8	9	10	5
	-3.5	37	31	51	46	33	38	50	46		33	43	39	24	37			46	47	58	53	36
	-3	104	98	120	109	105	98	101	90		94	110	98	69					86	115	89	90
	-2.5	141	139	144	132	150	123	124	102		137	140	128		105			106	98	118	98	112
	-2	149	141	145	124	150	115	147	102		144	147	119	91	121			110	96	124	96	116
	Cntrl current (nA)	-3675	-1087	-3673	-1082	-849	-2367	-2435	-3025		-6050	-3650	-1512	-1841	-3341			-3214	-1631	-2310	-1945	-1761
		WT (b8)									WT (18)							WT (22)
	log[c]	210826-00-0A1	210826-01-0A1	210826-01-0A2	210826-01-0A3	210826-02-0A1	210826-02-0A2	210826-02-0A3			211029-01-0B4	211029-01-0B5	211029-03-0B4	211029-03-0B5	211029-06-0A2	211029-06-0A3		220127-00-0A1	220127-00-0A3	220127-01-0A1	220127-01-0A3	220127-06-0B6
	-6.5	0	0	0	0	0	0	0			0	0	0	0	0	0		0	0	0	0	0
	-6	0	0	0	0	0	0	0			0	0	0	0	0	0		0	0	0	0	0
	-5.5	0	0	0	0	0	0	0			0	0	0	0	0	0		0	0	0	0	0
	-5	0	0	0	0	0	0	0			0	0	0	0	0	0		0	0	0	0	0
	-4.5	0	0	1	1	0	0	1			1	0	1	0	0	0		0	0	3	2	3
	-4	4	6	7	12	7	7	12			8	6	11	5	5	7		5	4	30	17	23
	-3.5	35	48	49	67	52	46	64			46	47	57	36	38	42		41	35	112	64	81
	-3	89	120	96	102	118	95	106			91	89	98	74	82	84		107	66	157	96	107
	-2.5	114	138	112	114	143	118	116			114	105	104		97	95		133	86	168	104	115
	-2	117	136	118	115	145	122	119			114		93	81	90	88		136	94	167	102
	Cntrl current (nA)	-2901	-2774	-1852	-2502	-2719	-723	-1394			-6421	-3770	-4391	-1454	-1809	-1106		-1774	-693	-4489	-3525	-2535
Max current (nA)		b8			b18			b22
		WT(Naz23) -b8	R293W		WT (Naz23) - b18	R293W		WT (Naz23) - b22	R293W
		-2901	-3675		-3442	-6050		-1772	-3214
		-1087	-4872		-7335				-1631
		-872			-6421			-692
		-2774	-1870		-3770			-4489	-2310
		-1852				-3650			-1945
		-2502			-4391	-1512		-3525	-1761
		-2719			-1454
		-723	-1087					-2047
		-1394
			-3673		-1809	-1841
			-1082		-1106			-491	-3271
								-4607	-526
			-849					-1572	-3297
			-849					-1946	-735
					-2454	-2087		-1540	-1266
					-3943	-4542
			-2435					-1794
			-3025			-2384		-3106
						-3008		-4105
		-2281	-828
		-2906
						-2140
		-1918	-4097			-1440
		-1301				-2657
			-1393			-8712
			-1636
			-2764
			-859
K298G
GABA CRR		K298G (b26)											K298G (27)
	log[c]	220523-03-0A1	220523-03-0A3	220523-03-0B5	220523-03-0B6	220523-03-3A1							220617-02-0A2	220617-02-0A3	220617-02-0B4	220617-02-0B5	220617-02-0B6	220617-02-3A1
	-6.5	0	0	0	0	0							1	0	0	0	0	0
	-6	0	0	0	0	0							1	0	1	0	0	0
	-5.5	1	1	1	1	1							1	1	1	1	0	1
	-5	9	12	7	7	9							4	6	10	4	3	5
	-4.5	51	60	39	35	55							29	36	60	25	24	39
	-4	96	116	83		117							99	83	136	65	76	92
	-3.5	116	137	102	101	144							122	105	184	86	109	116
	-3	119	142	102	96	152							136	114	181	99	122	125
	-2.5	124	144	103	100	158								119	197	110	131	129
	-2	120	135	95										114	193	97	136	131
	Cntrl current (nA)	-2043	-3023	-888	-1179	-3644							-273	-2326	-565	-605	-2532	-3146
		WT(b26)											WT (27)
	log[c]	220523-00-0A2	220523-00-0A3	220523-00-0B5	220523-00-0B6	220523-01-0A1	220523-01-0A3	220523-00-3A1	220523-00-3A2	220523-06-3A1	220523-06-0B6		220617-00-0A2	220617-00-0A3	220617-00-0B4	220617-00-0B5	220617-00-3A3
	-6.5	0	0	0	0	0	0	0	0	0	0		0	0	0	0	0
	-6	11	0	0	0	0	0	0	0	0	0		0	0	0	0	0
	-5.5	0	0	0	0	0	0	0	0	0	0		0	0	0	0	0
	-5	7	0	0	0	0	0	0	0	0	0		0	0	0	0	0
	-4.5	3	4	2	1	2	2	1	4	1	1		0	0	1	1	1
	-4	23	32	25	15	17	20	16	34	15	13		6	5	12	9	8
	-3.5	39	95	109	77	68	85	90	99	64	56		45	38	49	60	47
	-3	79	131	181	134	107	147	162	124	105	92		91	92	72	119	84
	-2.5	81	149	202	133	122	163	185	141	118	96		102	114	78	133	99
	-2	43	143			110		181	144	112	89			115	77	125	99
	Cntrl current (nA)	-9305	-1670	-1261	-1292	-1708	-2017	-1813	-1419	-1859	-2039		-4263	-2365	-5156	-3031	-5435
Max current (nA)		b26			b27
		WT (Naz) - b26	K298G		WT (Naz) - b27	K298G
		-9305	-2043		-4263
			-8051		-2365	-2326
					-5156	-565
		-1261			-3031	-605
		-1292	-885			-2532
		-1708	-1179		-5217	-3146
			-3644
		-2017			-5435
		-1813
		-1419
					-8033
		-1859			-1119	-906
					-1914	-1248
						-1095
		-2039
						-1587
		-410	-398			-1087
		-626
		-1374	-1786
			-907
			-411
			-1090
			-408
			-824
I299L
GABA CRR		I299L (b6)								I299L (17)
	log[c]	210812-00-0B4	210812-00-0B5	210812-02-0B4	210812-02-0B5	210812-05-0B4	210812-05-0B5	210812-06-0B5		211028-02-0B4	211028-03-0A2	211028-03-0A3	211028-03-0B5	211028-05-0B5	211028-06-0A2	211028-06-0A3
	-6.5	0	0	0	0	0	0	0		0	0	0	0	0	0	0
	-6	0	0	0	0	0	0	0		0	0	0	0	0	0	0
	-5.5	0	0	0	0	0	0	0		0	0	0	0	0	0	0
	-5	1	1	1	1	1	1	0		1	1	0	0	1	1	0
	-4.5	8	7	12	11	7	10	8		12	13	3	5	9	8	4
	-4	55	44	74	59	44	65	53		68	59	28	37	58	52	38
	-3.5	115	89	141	119	91	136	113		132	95	67	79	122	92	85
	-3	146	115	186	160	118	187	151		179	115	86	97	148	108	104
	-2.5	164	129	208	159	131	233	161		206	122	91	108	168	113	107
	-2	174	137	222	182	136	223	167		220	127	94	94	181	112	106
	Cntrl current (nA)	-2944	-2375	-548	-671	-686	-929	-608		-4362	-2744	-973	-2419	-1164	-1854	-3090
		WT (b6)								WT (b17)
	log[c]	210812-00-0A2	210812-01-0A2	210812-02-0A2	210812-03-0A1	210812-03-0A2	210812-04-0A2			211028-00-0A2	211028-01-0A2	211028-01-0A3	211028-02-0A2	211028-05-0A2	211028-05-0A3
	-6.5	0	0	0	0	0	0			0	0	0	0	0	0
	-6	0	0	0	0	0	0			0	0	0	0	0	0
	-5.5	0	0	0	0	0	0			0	0	0	0	0	0
	-5	0	0	0	0	0	0			0	0	0	0	0	0
	-4.5	1	1	1	1	2	1			0	0	0	1	1	1
	-4	12	17	16	12	19	17			5	5	4	7	17	13
	-3.5	66	79	85	53	81	76			35	37	33	47	66	69
	-3	120	124	146	92	126	118			81	89	88	93	98	108
	-2.5	147	159	166	114	152	139			96	110	110	112	109	121
	-2	160	165	160	98	163	145			91	107	100	115	107	110
	Cntrl current (nA)	-3677	-1052	-796	-1927	-2348	-2104			-2762	-1701	-2412	-3621	-2892	-1487
Max current (nA)		b6			b17
		WT (Naz23) - b6	I299L		WT (Naz23) - b17	I299L
		-6216	-2944		-2762	-1736
		-3677	-2375		-1291	-4920
		-1186	-548		-1701	-4362
		-1052	-671		-2412	-2583
					-3621
		-796	-537		-5031	-2744
						-973
		-1927	-992		-2892
		-2348	-1040		-1487
		-410	-686
		-2104	-929			-1164
			-877
			-608			-1854
						-3090
		-2166
		-1409	-1657		-2757	-1041
					-1421	-811
		-856
		-1839	-1549
						-1978
			-1098
			-455
I299S
GABA CRR		I299S (24)								I299S (25)
	log[c]	220211-01-0B4	220211-01-0B6	220211-02-0B4	220211-03-0A2	220211-03-0A3	220211-03-0B4	220211-03-0B6		220217-00-0B4	220217-00-0B5	220217-00-0B6	220217-01-0B4	220217-01-0B5	220217-01-0B6
	-6.5	0	0	0	0	1	0	0		1	0	0	1	0	1
	-6	0	0	1	0	1	1	0		0	0	0	1	0	1
	-5.5	2	3	3	1	2	2	2		1	1	1	2	1	1
	-5	15	24	25	13	13	16	15		10	10	8	11	9	5
	-4.5	85	95	100	74	76	83	82		66	79	61	82	71	44
	-4	137	131	133	121	125	136	129		122	179	156	172	167	127
	-3.5	145	139	140	127	134	156	148		133	196	179	193	202	166
	-3	145	141	142	113	132	126	152		131	196	165	178	193	149
	-2.5	169	157	158	132	143	147	175		144	221	168	195	208	141
	-2	177	158	158	130	141	148	169		151	225	144	193	184	98
	Cntrl current (nA)	-945	-1060	-1427	-1205	-3184	-807	-423		-730	-580	-300	-464	-248	-131
		WT (24)								WT (25)
	log[c]	220211-00-0A1	220211-00-0A2	220211-01-0A2	220211-04-0A1	220211-04-0A2	220211-02-0A1	220211-02-0A2		220217-00-0A1	220217-00-0A2	220217-00-0A3	220217-06-0A1	220217-06-0A2	220217-04-3A1	220217-04-3A2
	-6.5	0	0	0	0	0	0	0		0	0	0	0	0	0	0
	-6	0	0	0	0	0	0	0		0	0	0	0	0	0	0
	-5.5	0	0	0	0	0	0	0		0	0	0	0	0	0	0
	-5	0	0	0	0	0	0	0		0	0	0	0	0	0	0
	-4.5	2	4	1	1	2	2	1		1	1	1	1	1	0	1
	-4	20	39	16	15	21	20	18		13	13	13	10	7	5	8
	-3.5	89	108	67	79	77	87	90		71	74	59	50	44	41	54
	-3	123	125	90	117	102	113	129		122	130	97	82	96	90	115
	-2.5	147	135	109	145	119	131	160		141	145	105	100	108	117	144
	-2	147	127	108	142	114	115	164		146	144	97	92	103	118	152
	Cntrl current (nA)	-4431	-4214	-3063	-1925	-2198	-2169	-4064		-5218	-5051	-3978	-6669	-3692	-1144	-3120
Max current (nA)		b24			b25
		WT (Naz23) - b24	I299S		WT (Naz23) - b25	I299S
		-4431	-1366			-953
		-4214	-3836			-1133
			-1499			-496
		-5531	-2032			-827
		-3063
					-2114
		-1925	-642
		-2198	-1359		-3692
		-6001	-4191
		-2169	-1020
		-4064	-5402		-3120
					-2418
		-3887	-1100
					-1965
					-1598	-785
					-1811
					-4478
					-4544
					-3310	-1047
					-1152
					-3558
P300L
GABA CRR		P300L (b25)
	log[c]	220217-02-0A1	220217-02-0A2	220217-02-0A3	220217-02-0B5	220217-02-0B6	220217-03-0B6	220217-04-0A2	220217-04-0A3	220217-04-0B5
	-6.5	2	3	1	1	1	1	1	1	1
	-6	2	3	1	1	1	1	0	1	1
	-5.5	2	4	1	1	1	1	0	1	1
	-5	2	4	1	1	1	1	0	1	1
	-4.5	3	3	1	1	1	1	1	1	1
	-4	3	2	2	1	1	1	2	2	2
	-3.5	11	9	11	9	8	8	10	10	11
	-3	65	63	61	62	55	57	69	60	71
	-2.5	170	191	162	192	164	187	191	164	202
	-2	209	244	192	240	203	256	220	197	241
	Cntrl current (nA)	-77	-31	-222	-111	-107	-74	-236	-142	-129
		WT (b25)
	log[c]	220217-00-0A1	220217-00-0A2	220217-00-0A3	220217-06-0A1	220217-06-0A2	220217-04-3A1	220217-04-3A2
	-6.5	0	0	0	0	0	0	0
	-6	0	0	0	0	0	0	0
	-5.5	0	0	0	0	0	0	0
	-5	0	0	0	0	0	0	0
	-4.5	1	1	1	1	1	0	1
	-4	13	13	13	10	7	5	8
	-3.5	71	74	59	50	44	41	54
	-3	122	130	97	82	96	90	115
	-2.5	141	145	105	100	108	117	144
	-2	146	144	97	92	103	118	152
	Cntrl current (nA)	-5218	-5051	-3978	-6669	-3692	-1144	-3120
Max current (nA)		b25
		WT (Naz23) - b25	P300L
			-161
			-426
			-268
		-2114	-218
		-3692	-606
			-190
		-3120	-518
		-2418	-281
			-310
			-538
			-232
			-730
		-1965
		-1598
		-1811
		-4478
		-4544
		-3310
		-1152
		-3558
Y301C
GABA CRR		Y301C (b26)											Y301C (b27)
	log[c]	220523-04-0A1	220523-04-0A3	220523-04-0B5	220523-04-0B6	220523-04-3A1	220523-04-3A2						220617-03-0A2	220617-03-0A3	220617-03-0B4	220617-03-0B5	220617-03-0B6	220617-03-3A1	220617-03-3A2	220617-03-3A3
	-6.5	0	1	0	0	0	1						0	0	0	0	0	0	0	0
	-6	0	1	0	0	0	1						0	0	0	0	0	0	0	0
	-5.5	0	1	0	0	0	2						0	0	0	0	0	0	0	0
	-5	0	1	0	0	0	3						0	0	0	0	0	0	1	0
	-4.5	0	1	0	1	1	1						0	0	1	0	0	0	1	0
	-4	3	6	4	7	7	9						3	3	2	3	2	3	4	2
	-3.5	19	29	25	38	44	16						25	17	18	19	12	12	28	12
	-3	66	80	81	98	129	56						91	70	77	78	59	48	106	59
	-2.5	111	110	148	143	200	96						156	129	150	148	140	121	206	127
	-2	112	94	144	145	202	99						165	135	168	157	154	140	230	141
	Cntrl current (nA)	-1812	-204	-634	-1726	-1349	-762						-792	-1155	-900	-785	-689	-732	-878	-591
		WT (b26)											WT (b27)
	log[c]	220523-00-0A2	220523-00-0A3	220523-00-0B5	220523-00-0B6	220523-01-0A1	220523-01-0A3	220523-00-3A1	220523-00-3A2	220523-06-3A1	220523-06-0B6		220617-00-0A2	220617-00-0A3	220617-00-0B4	220617-00-0B5	220617-00-3A3
	-6.5	0	0	0	0	0	0	0	0	0	0		0	0	0	0	0
	-6	11	0	0	0	0	0	0	0	0	0		0	0	0	0	0
	-5.5	0	0	0	0	0	0	0	0	0	0		0	0	0	0	0
	-5	7	0	0	0	0	0	0	0	0	0		0	0	0	0	0
	-4.5	3	4	2	1	2	2	1	4	1	1		0	0	1	1	1
	-4	23	32	25	15	17	20	16	34	15	13		6	5	12	9	8
	-3.5	39	95	109	77	68	85	90	99	64	56		45	38	49	60	47
	-3	79	131	181	134	107	147	162	124	105	92		91	92	72	119	84
	-2.5	81	149	202	133	122	163	185	141	118	96		102	114	78	133	99
	-2	43	143			110		181	144	112	89			115	77	125	99
	Cntrl current (nA)	-9305	-1670	-1261	-1292	-1708	-2017	-1813	-1419	-1859	-2039		-4263	-2365	-5156	-3031	-5435
Max current (nA)		b26			b27
		WT (Naz) - b26	Y301C		WT (Naz) - b27	Y301C
		-9305	-1812		-4263	-1167
					-2365	-792
			-204		-5156	-1155
		-1261			-3031
		-1292	-634			-785
		-1708	-1726		-5217	-689
			-1349			-732
		-2017	-762		-5435
		-1813				-591
		-1419
					-8033
		-1859			-1119
					-1914
						-469
						-1569
		-2039				-796
		-410	-532
		-626	-1097
		-1374
V302M
GABA CRR		V302M (b20)					V302M (b21)					V302M (b22)
	log[c]	211125-03-0A3	211125-06-0A2	211125-07-0A2	211125-07-0A3		211213-06-0A1	211213-06-0A2	211213-07-0A1	211213-07-0A3		220127-04-0A2	220127-04-0A3	220127-05-0A1	220127-05-0A2	220127-05-0A3
	-6.5	0	3	2	2		4	1	2	2		1	0	0	0	0
	-6	0	0	0	0		0	0	0	0		0	0	0	0	0
	-5.5	0	0	0	0		0	0	0	1		0	0	0	0	0
	-5	1	1	1	1		2	1	1	1		1	1	1	0	1
	-4.5	10	11	8	13		17	9	8	11		11	7	9	4	6
	-4	59	59	47	62		77	52	53	53		56	48	51	33	42
	-3.5	104	105	96	101		116	94	94	82		92	94	92	83	82
	-3	125	123	114	129		148	108	112	93		103	111	104	106	96
	-2.5	130	125	124	137		144	111	108	90		108	121	114	117	101
	-2	114	125	116	139		145	108				108	119	107	120	99
	Cntrl current (nA)	-1349	-1586	-1074	-3283		-5086	-2286	-1082	-2023		-2163	-2379	-2605	-550	-2730
		WT (b20)					WT (b21)					WT (b22)
	log[c]	211125-01-0A2	211125-01-0A3	211125-05-0A2			211213-00-0A2	211213-01-0A1	211213-01-0A2	211213-02-0A1		220127-00-0A1	220127-00-0A3	220127-01-0A1	220127-01-0A3	220127-06-0B6
	-6.5	0	0	0			0	0	0	0		0	0	0	0	0
	-6	0	0	0			0	0	0	0		0	0	0	0	0
	-5.5	0	0	0			0	0	0	0		0	0	0	0	0
	-5	0	0	0			0	0	0	0		0	0	0	0	0
	-4.5	1	1	2			1	1	2	4		0	0	3	2	3
	-4	9	7	19			9	14	17	34		5	4	30	17	23
	-3.5	67	45	70			62	78	65	103		41	35	112	64	81
	-3	167	88	107			142	149	96	143		107	66	157	96	107
	-2.5	208	114	132			175	179	103	151		133	86	168	104	115
	-2	200	114	137			171	186	99	145		136	94	167	102
	Cntrl current (nA)	-2790	-2925	-3474			-1954	-1676	-4470	-3528		-1774	-693	-4489	-3525	-2535
Max current (nA)		b20			b21			b22
		WT (Naz23) - b20	V302M		WT (Naz23) - b21	V302M		WT (Naz23) - b22	V302M
		-2790	-2171		-7486	-2305		-1772	-634
		-2925	-1349		-1954	-2455			-2163
						-3378		-692	-2379
		-3474	-1586		-1676	-5086		-4489	-2605
		-1862			-4470				-550
					-4276			-3525	-2730
			-1074		-3528	-1082
			-3283			-1229		-2047
					-6560	-2023
								-491	-859
		-4728	-4153					-4607	-3137
		-7040	-5792		-749	-1105		-1572	-1171
					-929	-1943		-1946	-3163
					-1306			-1540	-750
						-3537			-1366
						-1615		-1794
						-1434		-3106
								-4105
K303N
GABA CRR		K303N (b26)											K303N (b27)
	log[c]	220523-05-0A2	220523-05-0A3	220523-05-3A1									220617-04-0B4	220617-04-3A1	220617-04-3A2	220617-04-3A3	220617-05-3A1	220617-05-3A3
	-6.5	0	0	0									0	0	4	0	0	0
	-6	0	0	0									0	0	2	0	0	0
	-5.5	1	1	1									1	1	2	1	1	1
	-5	8	7	13									10	5	7	10	6	8
	-4.5	43	37	74									59	41	50	55	42	51
	-4	92	74	142									107	108	121	100	94	101
	-3.5	115	87	165									126	151	151	114	112	120
	-3	122	88	176									129	167	167	118	121	122
	-2.5		86	179									136	174	196	120	127	125
	-2	136	76	176									138	171	206	116	127	121
	Cntrl current (nA)	-4630	-1537	-3029									-1256	-852	-2081	-1763	-2775	-1730
		WT (b26)											WT (b27)
	log[c]	220523-00-0A2	220523-00-0A3	220523-00-0B5	220523-00-0B6	220523-01-0A1	220523-01-0A3	220523-00-3A1	220523-00-3A2	220523-06-3A1	220523-06-0B6		220617-00-0A2	220617-00-0A3	220617-00-0B4	220617-00-0B5	220617-00-3A3
	-6.5	0	0	0	0	0	0	0	0	0	0		0	0	0	0	0
	-6	11	0	0	0	0	0	0	0	0	0		0	0	0	0	0
	-5.5	0	0	0	0	0	0	0	0	0	0		0	0	0	0	0
	-5	7	0	0	0	0	0	0	0	0	0		0	0	0	0	0
	-4.5	3	4	2	1	2	2	1	4	1	1		0	0	1	1	1
	-4	23	32	25	15	17	20	16	34	15	13		6	5	12	9	8
	-3.5	39	95	109	77	68	85	90	99	64	56		45	38	49	60	47
	-3	79	131	181	134	107	147	162	124	105	92		91	92	72	119	84
	-2.5	81	149	202	133	122	163	185	141	118	96		102	114	78	133	99
	-2	43	143			110		181	144	112	89			115	77	125	99
	Cntrl current (nA)	-9305	-1670	-1261	-1292	-1708	-2017	-1813	-1419	-1859	-2039		-4263	-2365	-5156	-3031	-5435
Max current (nA)		b26			b27
		WT (Naz) - b26	K303N		WT (Naz) - b27	K303N
		-9305	-3307		-4263	-1256
			-4630		-2365	-914
			-1537		-5156
		-1261			-3031	-852
		-1292
		-1708			-5217	-1763
			-3029			-2775
		-2017			-5435
		-1813
		-1419
					-8033
		-1859			-1119	-1077
					-1914	-2902
						-869
		-2039				-2430
						-2161
		-410	-505
		-626
		-1374	-1303
			-607
			-2388
			-752
			-812
			-870
K303R
GABA CRR		K303R (b9)							K303R (b18)
	log[c]	210902-00-0B4	210902-00-0B5	210902-01-0B5	210902-03-0A1	210902-04-0B5	210902-05-0B4		211029-02-0A2	211029-02-0A3	211029-04-0A2	211029-04-0A3	211029-04-0B4	211029-04-0B5
	-6.5	1	0	0	0	0	0		0	0	1	0	0	0
	-6	2	0	1	0	0	0		1	1	0	1	1	0
	-5.5	4	2	4	3	2	1		5	5	6	6	3	1
	-5	31	20	43	28	21	14		44	47	46	51	27	20
	-4.5	184	125	180	122	114	88		143	160	114	153	98	111
	-4	309	194	215	157	167	135		167	179	122	166	129	178
	-3.5	318	206	230	147	169	147		170	167	136	151	135	177
	-3	327	221	264	157	167	158		182	163	138	157	153	181
	-2.5	288	216	276	149	149	142		181	136	137	136	150	164
	-2	209	158	318	184	154	174		203	131	202	191	159	154
	Cntrl current (nA)	-578	-1924	-346	-1699	-282	-401		-986	-640	-433	-868	-1011	-258
		WT (b9)							WT (b18)
	log[c]	210902-00-0A1	210902-00-0A2	210902-00-0A3	210902-02-0A3	210902-05-0A1			211029-01-0B4	211029-01-0B5	211029-03-0B4	211029-03-0B5	211029-06-0A2	211029-06-0A3
	-6.5	0	0	0	0	0			0	0	0	0	0	0
	-6	0	0	0	0	0			0	0	0	0	0	0
	-5.5	0	0	0	0	0			0	0	0	0	0	0
	-5	0	0	0	0	0			0	0	0	0	0	0
	-4.5	1	1	1	2	0			1	0	1	0	0	0
	-4	9	11	12	25	4			8	6	11	5	5	7
	-3.5	58	66	72	96	36			46	47	57	36	38	42
	-3	107	112	109	137	85			91	89	98	74	82	84
	-2.5	123	136	114	152	93			114	105	104		97	95
	-2	119	139	110	160	83			114		93	81	90	88
	Cntrl current (nA)	-3208	-4630	-7380	-1701	-1021			-6421	-3770	-4391	-1454	-1809	-1106
Max current (nA)		b9			b18
		WT (Naz23) - b9	K303R		WT (Naz23) - b18	K303R
		-3208			-3442	-986
		-4630	-1924		-7335	-640
		-7380			-6421
		-1005	-729		-3770
			-346			-558
		-1701			-4391
		-1021	-1699		-1454	-433
						-868
		-894				-1011
					-1809	-258
					-1106
			-401
					-2454	-1131
					-3943
						-1357
		-3749	-1792			-1040
		-1397	-374			-674
			-258
						-5408
			-505
			-495
			-2142
A304T
GABA CRR		A304T (b9)							A304T (b19)						A304T (22)
	log[c]	210902-01-0A2	210902-03-0B4	210902-03-0B5	210902-04-0A1	210902-04-0A3	210902-02-0B4		211105-02-0A3	211105-03-0A3	211105-05-0A2	211105-05-0A3	211105-06-0A2		220127-04-0B4	220127-04-0B5	220127-05-0B4	220127-05-0B5	220127-05-0B6
	-6.5	0	0	0	0	0	2		0	0	0	0	0		0	0	0	0	0
	-6	0	0	0	0	0	1		0	0	0	0	0		0	0	0	0	0
	-5.5	0	0	0	0	0	0		0	0	0	0	0		0	0	0	0	0
	-5	0	0	0	0	0	0		0	0	0	0	0		0	0	0	1	0
	-4.5	5	4	4	4	5	6		1	1	4	4	1		5	3	5	5	4
	-4	43	35	32	38	42	35		6	7	34	34	17		40	27	37	43	35
	-3.5	114	81	84	93	96	99		43	42	85	85	67		96	73	80	111	89
	-3	142	109	122	119	119	135		86	84	120	107	100		114	91	94	134	110
	-2.5	151	129	145	126	130	157		100	97	135	112	111		120	102	97	141	113
	-2	161	136	145	126	133	164		96	94	145	113	110		122	96	94	120	105
	Cntrl current (nA)	-781	-2628	-1638	-2335	-1748	-416		-5205	-5342	-1560	-2084	-686		-1072	-876	-2564	-1322	-606
		WT (b9)							WT (b19)						WT (b22)
	log[c]	210902-00-0A1	210902-00-0A2	210902-00-0A3	210902-02-0A3	210902-05-0A1			211105-00-0A2	211105-00-0A3	211105-04-0A2	211105-04-0A3			220127-00-0A1	220127-00-0A3	220127-01-0A1	220127-01-0A3	220127-06-0B6
	-6.5	0	0	0	0	0			0	0	0	0			0	0	0	0	0
	-6	0	0	0	0	0			0	0	0	0			0	0	0	0	0
	-5.5	0	0	0	0	0			0	0	0	0			0	0	0	0	0
	-5	0	0	0	0	0			0	0	0	0			0	0	0	0	0
	-4.5	1	1	1	2	0			0	0	1	0			0	0	3	2	3
	-4	9	11	12	25	4			3	5	8	5			5	4	30	17	23
	-3.5	58	66	72	96	36			28	43	47	36			41	35	112	64	81
	-3	107	112	109	137	85			86	125	95	85			107	66	157	96	107
	-2.5	123	136	114	152	93			119	172	116	98			133	86	168	104	115
	-2	119	139	110	160	83			124	185	120	93			136	94	167	102
	Cntrl current (nA)	-3208	-4630	-7380	-1701	-1021			-2596	-1771	-4646	-2228			-1774	-693	-4489	-3525	-2535
Max current (nA)		b9			b19			b22
		WT (Naz23) - b22	A304T		WT (Naz23) - b19	A304T		WT (Naz23) - b22	A304T
		-1772	-1072		-2596	-5205		-1772	-1072
			-876		-1771				-876
		-692	-3281					-692	-3281
		-4489	-2564		-4646	-5342		-4489	-2564
			-1322		-2228				-1322
		-3525	-606			-1560		-3525	-606
						-2084
		-2047						-2047
		-491	-557					-491	-557
		-4607	-2685					-4607	-2685
		-1572	-570			-4915		-1572	-570
		-1946	-1528		-2233			-1946	-1528
		-1540	-1120					-1540	-1120
			-2367		-2209				-2367
		-1794			-1306	-2678		-1794
		-3106						-3106
		-4105				-2486		-4105
						-5254
						-2917
[truncated: 6 more columns]
